# Supplementary material for: 2-{(E)-1-[2-(4-Nitro­phen­yl)hydrazin-1-yl­idene]eth­yl}benzene-1,3-diol
Source: Acta Crystallogr Sect E Struct Rep Online. 2012 Feb 10;68(Pt 3):o685–6. doi: 10.1107/S1600536812005399 (PMC3295468; doi:10.1107/S1600536812005399)
Supplement: Supplementary file 2 [file e-68-0o685-Isup2.hkl]

#
# h,k,l, Fc-squared, Fo-squared, sigma(Fo-squared) and status flag
#
data_I
_shelx_title ' 0476'
_shelx_refln_list_code          4
_shelx_F_calc_maximum      219.85
_exptl_crystal_F_000       599.88
_reflns_d_resolution_high  0.7697
 
loop_
 _symmetry_equiv_pos_as_xyz
 'x, y, z'
 '-x+1/2, y+1/2, -z+1/2'
 '-x, -y, -z'
 'x-1/2, -y-1/2, z-1/2'
 
_cell_length_a     7.9714
_cell_length_b    13.5021
_cell_length_c    12.1081
_cell_angle_alpha  90.000
_cell_angle_beta   90.186
_cell_angle_gamma  90.000
 
_shelx_F_squared_multiplier     1.000
 
loop_
 _refln_index_h
 _refln_index_k
 _refln_index_l
 _refln_F_squared_calc
 _refln_F_squared_meas
 _refln_F_squared_sigma
 _refln_observed_status
   2   0   0     3191.97     3494.23    140.20 o
   4   0   0     1993.10     2028.27     60.42 o
   6   0   0       37.47       44.86     10.27 o
   8   0   0       92.93       79.11      6.86 o
   1   1   0        1.51        3.94      1.63 o
   2   1   0      645.87      556.25     16.36 o
   3   1   0        0.01        2.62      2.95 o
   4   1   0      199.49      196.85      6.67 o
   5   1   0       40.13       45.65      4.24 o
   6   1   0      127.95      125.81      7.22 o
   7   1   0        2.77        1.41      3.12 o
   8   1   0      121.74      120.94      5.86 o
   9   1   0        0.78       -1.25     12.03 o
  10   1   0        0.48       -2.26      6.91 o
   0   2   0    11480.15     7851.69    590.62 o
   1   2   0       84.56      108.82      6.60 o
   2   2   0     3204.24     3165.51     81.24 o
   3   2   0     1969.96     1901.00     44.74 o
   4   2   0      130.53      114.54      5.16 o
   5   2   0       13.90       13.99      3.89 o
   6   2   0       14.58       13.40      4.90 o
   7   2   0      113.10      108.46      5.05 o
   8   2   0       44.58       34.87      2.56 o
   9   2   0       30.14       37.06      8.69 o
  10   2   0        5.11       -9.19      9.52 o
   1   3   0     2507.56     2510.85     67.89 o
   2   3   0     1630.85     1650.51     44.61 o
   3   3   0      167.18      154.78      5.14 o
   4   3   0      567.10      535.47     14.78 o
   5   3   0        5.23        7.45      3.58 o
   6   3   0       22.87       31.35      5.71 o
   7   3   0       16.94       18.70      7.06 o
   8   3   0      136.22      133.49     12.16 o
   9   3   0       25.63       20.83     20.61 o
  10   3   0        1.28        8.24     29.89 o
   0   4   0     1362.95     1330.52     58.97 o
   1   4   0        3.40        9.83      3.34 o
   2   4   0       13.45       19.26      3.86 o
   3   4   0      520.55      611.14     16.96 o
   4   4   0      181.61      168.48     18.57 o
   5   4   0        9.67       -0.61      5.05 o
   6   4   0        0.09       -3.67      8.69 o
   7   4   0       11.57       24.36     11.12 o
   8   4   0       10.76       20.01      7.24 o
   9   4   0       92.88      104.05     19.51 o
  10   4   0        9.79      107.49     35.09 o
   1   5   0      132.60      169.92      8.72 o
   2   5   0     3316.44     3452.95     84.33 o
   3   5   0      781.79      719.79     21.20 o
   4   5   0      375.11      375.49     13.31 o
   5   5   0        2.25       13.30      5.78 o
   6   5   0        3.00       19.55      7.25 o
   7   5   0       98.17       54.59      8.45 o
   8   5   0       22.48       56.11     39.56 o
   9   5   0      330.31      432.39     33.19 o
   0   6   0      119.85      152.06     11.85 o
   1   6   0     1269.36     1363.95     43.37 o
   2   6   0      140.49      117.98      6.95 o
   3   6   0      135.39      109.56      6.35 o
   4   6   0       11.09       20.47      6.84 o
   5   6   0        4.96      -12.27      8.90 o
   6   6   0      684.36      658.14     31.99 o
   7   6   0      172.93      176.02     15.13 o
   8   6   0        3.70      -11.54     22.00 o
   9   6   0       23.00       13.04     12.65 o
   1   7   0     1123.23     1193.03     55.97 o
   2   7   0       66.75       53.46      6.50 o
   3   7   0      247.15      238.85      7.78 o
   4   7   0        3.94        3.16      6.25 o
   5   7   0       15.17       61.24     19.11 o
   6   7   0      461.50      484.94     35.32 o
   7   7   0      437.46      436.82     39.69 o
   8   7   0       93.48      188.39     30.84 o
   0   8   0     4534.07     5586.40    383.36 o
   1   8   0        0.35       11.91      4.73 o
   2   8   0       42.00       39.41      6.53 o
   3   8   0        2.75        0.61      3.37 o
   4   8   0      128.15      133.54     10.44 o
   5   8   0       38.17       36.67      6.68 o
   6   8   0        3.80        7.22     17.32 o
   7   8   0      140.60      141.09     19.92 o
   8   8   0        7.02        9.01     11.33 o
   9   8   0        2.58       43.78     34.30 o
   1   9   0       21.00       18.84      6.76 o
   2   9   0        0.89        4.30      8.22 o
   3   9   0        4.43        5.08      4.42 o
   4   9   0       24.43       23.29      3.53 o
   5   9   0       56.09       47.67      6.80 o
   6   9   0        0.05       47.40     32.87 o
   7   9   0       99.94      101.22     17.04 o
   8   9   0        5.06       -3.11     15.85 o
   0  10   0        0.35        2.23      7.35 o
   1  10   0      105.42      115.07      9.16 o
   2  10   0        1.32        4.40      4.44 o
   3  10   0       15.28        1.90      3.38 o
   4  10   0        8.05       19.95      7.81 o
   5  10   0       20.15       19.85      4.09 o
   6  10   0       16.93       45.28     21.65 o
   7  10   0        1.61       70.07     23.35 o
   8  10   0        2.01       47.61     31.38 o
   1  11   0        0.16        8.71      9.53 o
   2  11   0        2.28       38.21     10.36 o
   3  11   0      326.61      324.71     17.55 o
   4  11   0      191.20      207.99     20.78 o
   5  11   0        3.05        1.97      2.48 o
   6  11   0       47.90      123.77     17.50 o
   7  11   0       31.48       71.16     12.59 o
   0  12   0        0.66        3.77      7.45 o
   1  12   0      177.61      205.81     13.87 o
   2  12   0       34.88       75.65     17.86 o
   3  12   0        5.42        6.38      4.14 o
   4  12   0      110.24       95.53     10.06 o
   5  12   0       33.35       13.71      8.24 o
   6  12   0        6.02       -1.87     16.37 o
   7  12   0       90.18      104.36     18.64 o
   1  13   0      617.31      634.05     32.34 o
   2  13   0       77.06       72.64      8.25 o
   3  13   0       26.65       40.62     12.67 o
   4  13   0       13.58       17.25      7.11 o
   5  13   0       19.43       11.27      6.03 o
   6  13   0      357.65      303.46     28.45 o
   0  14   0      407.26      322.55     30.94 o
   1  14   0        0.99       13.21      8.98 o
   2  14   0       12.74       59.77     10.95 o
   3  14   0        1.43       33.23     33.53 o
   4  14   0       11.40       26.10      9.88 o
   5  14   0        0.35       -2.68      5.23 o
   6  14   0      106.78       78.75     18.24 o
   1  15   0      180.81      144.21     12.23 o
   2  15   0       69.07       80.13     11.16 o
   3  15   0       10.53       17.44     14.09 o
   4  15   0       67.05       82.69     10.40 o
   5  15   0       10.18        7.07      5.32 o
   0  16   0       28.30       34.24     11.20 o
   1  16   0       15.42       35.17      8.10 o
   2  16   0        1.29        3.34     10.17 o
   3  16   0       24.49       60.29      9.98 o
   4  16   0        6.68       11.25     14.65 o
   1  17   0       17.89       12.26     10.13 o
   2  17   0        3.52       -6.71      9.99 o
  -9   0   1       13.16       48.36     51.29 o
  -7   0   1      182.36      186.02     18.10 o
  -5   0   1       72.76       66.01      7.97 o
  -3   0   1     4082.60     3941.01    165.65 o
  -1   0   1      410.97      461.97     14.37 o
   1   0   1       73.75       68.54      4.87 o
   3   0   1     1887.46     1758.77     52.88 o
   5   0   1      757.96      763.05     24.35 o
   7   0   1     1267.29     1242.19     55.15 o
   9   0   1      217.12      219.36     22.31 o
 -10   1   1        4.29       -4.59     32.76 o
  -9   1   1       11.15        3.55      6.72 o
  -8   1   1       11.50        2.07      6.47 o
  -7   1   1      401.38      371.68     12.33 o
  -6   1   1       69.38       68.39      5.42 o
  -5   1   1     2451.29     2425.51     61.58 o
  -4   1   1       15.13       19.67      6.56 o
  -3   1   1      379.20      373.20     11.25 o
  -2   1   1     1118.50     1083.39     26.50 o
  -1   1   1      364.77      303.32      7.52 o
   1   1   1        3.22        9.42      2.53 o
   2   1   1    10818.50    10830.35    262.05 o
   3   1   1      466.05      430.91     10.51 o
   4   1   1      318.13      326.59      9.35 o
   5   1   1      536.26      531.06     14.63 o
   6   1   1        1.66        2.08      4.32 o
   7   1   1       65.49       70.50      6.05 o
   8   1   1       47.67       45.29      3.77 o
   9   1   1       13.80       17.44     10.10 o
  10   1   1        9.00        2.15      7.17 o
 -10   2   1       29.69       15.28      9.26 o
  -9   2   1        1.38      -14.85     21.02 o
  -8   2   1       42.27       14.54     15.47 o
  -7   2   1       15.09       14.08      3.11 o
  -6   2   1      114.06      105.06      6.60 o
  -5   2   1      222.51      232.36      6.40 o
  -4   2   1       59.91       51.28      2.37 o
  -3   2   1     1388.12     1233.39     38.40 o
  -2   2   1      667.27      710.69     22.69 o
  -1   2   1      468.42      435.55     11.98 o
   0   2   1     2632.46     2628.18     77.99 o
   1   2   1     1155.77     1072.63     25.49 o
   2   2   1    18270.68    18465.37    531.02 o
   3   2   1      185.79      167.14      7.18 o
   4   2   1        1.35       -1.50      4.20 o
   5   2   1       12.82       18.19      3.51 o
   6   2   1      157.52      128.71      7.31 o
   7   2   1      227.36      257.47     10.10 o
   8   2   1       18.75       17.85      5.57 o
   9   2   1       55.06       48.77     35.23 o
  10   2   1        2.97       10.26      8.13 o
 -10   3   1       13.04       42.52     46.02 o
  -9   3   1       16.56       16.03     17.11 o
  -8   3   1       28.62       30.39     10.27 o
  -7   3   1       19.39       29.91     10.10 o
  -6   3   1       18.75       11.44      4.42 o
  -5   3   1      515.97      493.85     18.81 o
  -4   3   1       67.42       74.68      6.07 o
  -3   3   1      101.75       92.07      8.94 o
  -2   3   1      235.92      245.83      8.17 o
  -1   3   1     6593.33     6622.40    175.12 o
   0   3   1      333.97      322.05     14.80 o
   1   3   1      605.54      496.80     16.37 o
   2   3   1     2785.94     2723.49     67.53 o
   3   3   1      235.00      237.14      7.38 o
   4   3   1       63.24       64.02      4.50 o
   5   3   1      374.16      368.68     11.54 o
   6   3   1        5.84        8.62      3.29 o
   7   3   1      171.74      164.88      6.64 o
   8   3   1        9.51        6.49      7.12 o
   9   3   1        9.61       29.55     10.12 o
  10   3   1       94.52      -13.37     27.38 o
 -10   4   1       40.95       57.61     11.47 o
  -9   4   1        3.36       22.57     10.46 o
  -8   4   1       38.53       24.22     15.46 o
  -7   4   1       88.22       62.95      9.69 o
  -6   4   1       76.06       88.42     11.34 o
  -5   4   1      103.88      113.18      8.31 o
  -4   4   1      775.97      761.56     41.13 o
  -3   4   1       15.57        6.86      5.24 o
  -2   4   1     1701.56     1676.23     47.20 o
  -1   4   1        0.00        1.69      3.55 o
   0   4   1       62.74       31.07      4.49 o
   1   4   1      608.41      641.56     16.76 o
   2   4   1      438.71      476.51     14.55 o
   3   4   1       75.07       87.00      4.20 o
   4   4   1      130.24      156.20      5.33 o
   5   4   1        0.01        2.35      1.52 o
   6   4   1      150.45      134.01      8.30 o
   7   4   1       12.56       18.33      4.81 o
   8   4   1      120.93      147.89     19.01 o
   9   4   1       21.05       24.48     20.26 o
  10   4   1        1.59      -11.57      7.72 o
  -9   5   1       56.15       79.61     12.53 o
  -8   5   1        5.34       13.20      6.98 o
  -7   5   1       30.90       17.07      5.55 o
  -6   5   1       73.16       73.92     10.38 o
  -5   5   1      551.29      576.39     26.94 o
  -4   5   1      737.47      721.62     41.89 o
  -3   5   1       74.92       79.65      3.98 o
  -2   5   1      342.44      326.88     11.04 o
  -1   5   1      816.44      856.39     40.79 o
   0   5   1      945.67     1041.28     43.31 o
   1   5   1       54.70       68.64      4.93 o
   2   5   1     1658.45     1736.26     44.35 o
   3   5   1      880.82      965.34     29.35 o
   4   5   1        0.77        4.38      4.84 o
   5   5   1      677.58      689.64     20.95 o
   6   5   1      335.73      372.99     22.69 o
   7   5   1       32.44       17.16     10.04 o
   8   5   1       14.62        3.50      6.72 o
   9   5   1      439.29      415.45     67.94 o
  -9   6   1       30.40       99.05     39.65 o
  -8   6   1        0.25        6.64      9.26 o
  -7   6   1     1245.65     1373.25     65.61 o
  -6   6   1      138.15       93.93     12.15 o
  -5   6   1      394.18      446.03     23.55 o
  -4   6   1       32.27       23.70     11.92 o
  -3   6   1      902.36      844.21     25.95 o
  -2   6   1      219.46      212.78      8.94 o
  -1   6   1      130.34      159.20      8.90 o
   0   6   1     2473.21     2592.62     88.29 o
   1   6   1       14.12       20.37      4.38 o
   2   6   1     2889.67     3315.35     82.80 o
   3   6   1       46.19       45.93      3.79 o
   4   6   1       54.36       47.57      4.01 o
   5   6   1      129.84      139.25      7.80 o
   6   6   1      149.18      160.90     18.12 o
   7   6   1      215.69      285.15     20.28 o
   8   6   1        2.82        6.43      9.04 o
   9   6   1       74.13       -1.52     19.85 o
  -9   7   1        1.15       14.84     33.26 o
  -8   7   1       22.78       12.79     10.65 o
  -7   7   1      412.31      416.38     34.42 o
  -6   7   1      147.22      157.11     17.65 o
  -5   7   1      572.72      548.31     25.66 o
  -4   7   1       23.65       13.61      3.46 o
  -3   7   1       10.09       10.52      3.32 o
  -2   7   1      266.77      251.36     11.74 o
  -1   7   1      304.39      316.89     16.46 o
   0   7   1     2936.38     3503.06    102.29 o
   1   7   1      770.29      826.25     27.58 o
   2   7   1        0.63        3.20      3.88 o
   3   7   1        0.95        5.08      3.02 o
   4   7   1      312.77      285.54     11.44 o
   5   7   1      124.34      118.70      5.17 o
   7   7   1      378.74      389.23     29.53 o
   8   7   1       71.33      136.59     20.22 o
   9   7   1       30.37       34.34     15.62 o
  -9   8   1       16.77       43.96     35.07 o
  -8   8   1        1.24      -26.97     25.98 o
  -7   8   1      155.24      161.57     23.63 o
  -6   8   1        2.83       10.57     25.04 o
  -5   8   1      361.14      318.27     18.61 o
  -4   8   1       73.42       89.00      4.63 o
  -3   8   1      358.48      361.35     15.76 o
  -2   8   1       54.64       58.34      6.32 o
  -1   8   1       11.01        4.07      3.50 o
   0   8   1      147.05      177.80     11.90 o
   1   8   1      916.40     1094.27     57.22 o
   2   8   1      234.49      251.42     10.90 o
   3   8   1      529.64      532.08     16.44 o
   4   8   1       91.46       95.27     10.58 o
   5   8   1       13.50       -8.60      7.43 o
   6   8   1        0.13       31.40     10.78 o
   7   8   1      386.90      338.85     29.16 o
   8   8   1      367.89      305.54     36.52 o
   9   8   1        8.26       66.80     41.00 o
  -8   9   1       37.34       29.30     24.36 o
  -7   9   1       12.59       -8.08      9.13 o
  -6   9   1      201.42      178.73     22.27 o
  -5   9   1      993.75      871.27     27.66 o
  -4   9   1       10.01       14.45      8.24 o
  -3   9   1       10.55        6.17      5.02 o
  -2   9   1        6.05       15.69      4.66 o
  -1   9   1      338.85      363.80     21.26 o
   0   9   1        1.81       -6.37      6.92 o
   1   9   1       24.21       29.05      8.53 o
   2   9   1      395.55      427.11     14.20 o
   3   9   1        0.00       -2.87      4.34 o
   4   9   1       29.21       30.23      3.90 o
   5   9   1      124.12      132.76      7.51 o
   6   9   1        3.40       16.85     10.79 o
   7   9   1        0.13      -23.48     15.92 o
   8   9   1        2.30      -23.16     21.07 o
  -8  10   1       22.62       -1.29      9.72 o
  -7  10   1        0.05       10.65     10.28 o
  -6  10   1       72.31      116.99     17.91 o
  -5  10   1       61.76       53.43      5.79 o
  -4  10   1       11.48        1.05      6.67 o
  -3  10   1       37.87       33.68      4.65 o
  -2  10   1        0.20       -0.92      4.45 o
  -1  10   1       83.62       82.16      8.78 o
   0  10   1       31.18       25.79      5.53 o
   1  10   1       50.25       93.98     10.78 o
   2  10   1       56.06       58.65      7.24 o
   3  10   1        4.07        0.03      4.07 o
   4  10   1        3.22        0.11      3.68 o
   5  10   1       70.27       83.41      7.98 o
   6  10   1       65.31       65.56      9.71 o
   7  10   1       12.57       -2.52      8.71 o
   8  10   1        0.00       18.21     40.44 o
  -8  11   1        4.14       -8.02      9.73 o
  -7  11   1       20.08       41.69     13.37 o
  -6  11   1        1.84        8.28     14.18 o
  -5  11   1       11.69       11.47      2.93 o
  -4  11   1      845.33      828.51     35.82 o
  -3  11   1       20.29       13.47      3.49 o
  -2  11   1        8.91      -13.73     15.21 o
  -1  11   1       22.82        9.74      8.50 o
   0  11   1       81.32       84.18     16.63 o
   1  11   1        6.61        3.60      6.99 o
   2  11   1       74.47       77.00      7.24 o
   3  11   1      114.28      112.76      9.39 o
   4  11   1        0.27       -2.88      7.08 o
   5  11   1        1.01       -1.67      3.09 o
   6  11   1       13.72       38.80     12.79 o
   7  11   1       12.35       -0.90      9.93 o
   8  11   1        1.83      -25.89     21.85 o
  -7  12   1       17.24       32.49     12.40 o
  -6  12   1      117.03      108.82     24.36 o
  -5  12   1        0.04       11.78     16.02 o
  -4  12   1      680.00      641.70     38.20 o
  -3  12   1       80.07       82.94      9.29 o
  -2  12   1       47.34       45.42      9.28 o
  -1  12   1      152.75      150.06     15.44 o
   0  12   1       20.88       31.53      8.77 o
   1  12   1       19.75       43.79     11.92 o
   2  12   1        9.39        9.53      4.66 o
   3  12   1      306.17      280.28     17.46 o
   4  12   1       42.60       37.05      8.22 o
   5  12   1        7.59       10.90      7.31 o
   6  12   1      134.94      103.90     14.51 o
   7  12   1        0.45        9.72     12.93 o
  -6  13   1       59.97       35.10     15.26 o
  -5  13   1       74.19       79.29     10.11 o
  -4  13   1       33.48       43.66      9.08 o
  -3  13   1        8.52       -8.20     16.51 o
  -2  13   1       84.33       79.09     22.62 o
  -1  13   1      210.67      179.83     13.47 o
   0  13   1        0.22        5.99      6.56 o
   1  13   1       81.15       73.60      7.34 o
   2  13   1      137.02       97.84     11.17 o
   3  13   1       28.97       10.89     12.61 o
   4  13   1        0.32       -0.33     10.09 o
   5  13   1      182.86      175.86     14.93 o
   6  13   1      388.88      474.52     51.13 o
  -6  14   1      347.58      309.60     28.87 o
  -5  14   1        0.20       -1.70     11.73 o
  -4  14   1      110.75      147.16     13.41 o
  -3  14   1      118.36      111.88     11.75 o
  -2  14   1        0.68       17.11     14.91 o
  -1  14   1        0.24       10.09      9.73 o
   0  14   1       21.89       25.14     17.68 o
   1  14   1        0.10       10.69      5.25 o
   2  14   1       30.11       44.64      9.81 o
   3  14   1        1.06        3.31      6.99 o
   4  14   1       23.91       28.32     11.79 o
   5  14   1       85.27       75.05     12.03 o
   6  14   1       11.38        2.81     28.65 o
  -5  15   1       97.51      103.81     21.85 o
  -4  15   1        2.41        2.37      6.85 o
  -3  15   1        3.65        8.77      8.59 o
  -2  15   1        5.69        9.41      7.77 o
  -1  15   1       40.82       13.87     10.56 o
   0  15   1       26.59        4.66     14.33 o
   1  15   1       89.32       50.40     11.21 o
   2  15   1        7.56       38.66     18.07 o
   3  15   1        2.25       24.29     10.14 o
   4  15   1       23.00       20.36     10.83 o
   5  15   1       21.20       25.17      7.23 o
  -4  16   1       35.80       37.18      9.44 o
  -3  16   1        5.34        4.30      8.00 o
  -2  16   1       15.64       10.50      7.79 o
  -1  16   1        0.73        4.75      6.89 o
   0  16   1       26.90       56.11     15.82 o
   1  16   1        2.34       -4.77      9.45 o
   2  16   1       36.52       90.79     19.82 o
   3  16   1       11.56        1.41     17.61 o
   4  16   1        1.07       13.73     10.51 o
  -2  17   1       11.63        9.08      9.88 o
  -1  17   1        3.80        9.39     14.01 o
   0  17   1       14.94       -0.63      7.17 o
   1  17   1        0.01       -7.38      7.34 o
   2  17   1      100.60      112.32     17.25 o
  -8   0   2       34.26       41.75      9.51 o
  -6   0   2     1168.64     1205.12     45.42 o
  -4   0   2      188.74      193.34      8.36 o
  -2   0   2       80.03       68.92      4.26 o
   0   0   2     2336.46     2195.82     73.29 o
   2   0   2     5543.38     5679.96    211.95 o
   4   0   2      481.14      419.13     15.81 o
   6   0   2       16.63       12.83      4.94 o
   8   0   2        9.49        8.85      8.75 o
 -10   1   2        9.55        2.01     34.79 o
  -9   1   2       23.13      106.17     29.69 o
  -8   1   2       49.28       51.47      6.53 o
  -7   1   2       76.77       81.24      3.52 o
  -6   1   2       20.83       22.19      3.76 o
  -5   1   2     1185.53     1203.71     33.83 o
  -4   1   2       88.50      103.04      4.32 o
  -3   1   2      470.29      483.28     11.82 o
  -2   1   2     1777.19     1747.25     38.16 o
  -1   1   2       35.67       26.05      1.83 o
   0   1   2     5202.73     4937.25    118.13 o
   1   1   2     5358.50     5244.69    113.42 o
   2   1   2    48331.92    45889.95   2037.28 o
   3   1   2      152.94      143.94      4.80 o
   4   1   2       55.43       66.92      4.52 o
   5   1   2        0.38        0.75      3.76 o
   6   1   2      106.83       90.33     10.89 o
   7   1   2       32.16       26.76      4.69 o
   8   1   2       25.51       31.07      5.64 o
   9   1   2        0.18        2.31      4.81 o
  10   1   2        2.27        6.36      5.87 o
 -10   2   2       16.99       -2.98     23.75 o
  -9   2   2        1.90      -11.59      7.73 o
  -8   2   2        0.00       -5.30      6.18 o
  -7   2   2       92.71      130.27     12.37 o
  -6   2   2      104.17      104.22      3.71 o
  -5   2   2       25.76       18.87      3.40 o
  -4   2   2      333.51      347.84      9.46 o
  -3   2   2       12.94       17.09      4.27 o
  -2   2   2        6.45       10.29      3.34 o
  -1   2   2       19.39       38.40      3.52 o
   0   2   2      631.69      668.53     19.16 o
   1   2   2     4063.57     4177.72     91.25 o
   2   2   2     3113.16     3056.58     66.44 o
   3   2   2        1.79       -0.05      2.15 o
   4   2   2       13.37       11.59      3.77 o
   5   2   2      617.66      625.68     16.88 o
   6   2   2       56.26       62.96      4.66 o
   7   2   2        3.52        2.90      4.29 o
   8   2   2       25.34       22.20      4.34 o
   9   2   2      115.72      100.71     10.18 o
  10   2   2      105.60      134.38     15.98 o
  -9   3   2       85.50       86.00     13.70 o
  -8   3   2      102.85      132.86     30.64 o
  -7   3   2       34.57       39.99      7.90 o
  -6   3   2        3.18       19.12      5.69 o
  -5   3   2      267.80      286.99     13.34 o
  -4   3   2      137.58      162.87      9.68 o
  -3   3   2     1824.25     1837.75     47.56 o
  -2   3   2     3205.46     3035.32     74.52 o
  -1   3   2      234.92      166.26      7.51 o
   0   3   2       18.64       43.87      3.65 o
   1   3   2      126.04      133.93      6.44 o
   2   3   2     5940.29     5786.87    127.48 o
   3   3   2        3.77        0.91      2.89 o
   4   3   2     4382.77     4607.16     97.49 o
   5   3   2        7.27        7.55      2.55 o
   6   3   2        4.70       -3.44      2.71 o
   7   3   2      156.68      174.09      8.56 o
   8   3   2        0.83       -0.67      3.53 o
   9   3   2        2.63      101.09     41.30 o
  10   3   2        5.78       19.00      7.92 o
 -10   4   2        1.44       62.41     35.18 o
  -9   4   2       24.40       10.05     21.27 o
  -8   4   2       10.77        9.98     12.66 o
  -7   4   2        0.10       10.12      7.07 o
  -6   4   2        3.57      -12.37      8.24 o
  -5   4   2      116.51      102.18      9.46 o
  -4   4   2      589.98      570.76     26.74 o
  -3   4   2      143.41      138.34      4.50 o
  -2   4   2      106.80      101.92      4.56 o
  -1   4   2       19.32       30.41      6.39 o
   0   4   2      247.33      276.00      9.73 o
   1   4   2     1399.61     1391.14     32.28 o
   2   4   2      515.54      490.51     13.72 o
   3   4   2      159.88      161.65      5.78 o
   4   4   2       44.14       39.88      3.38 o
   5   4   2       95.78       89.37      4.16 o
   6   4   2        1.23        0.07      2.50 o
   7   4   2        0.36       -0.42      2.01 o
   8   4   2       78.09       98.49      7.72 o
   9   4   2       21.16       74.75     34.44 o
  -9   5   2       73.34       84.59     26.94 o
  -8   5   2       13.30       32.56     11.01 o
  -7   5   2        3.10       14.94      8.28 o
  -6   5   2       87.14      102.72      9.53 o
  -5   5   2      115.35       82.28      8.58 o
  -4   5   2      867.46      906.91     31.40 o
  -3   5   2      394.03      406.92     17.71 o
  -2   5   2        6.16       -0.21      2.72 o
  -1   5   2        0.01        2.76      3.49 o
   0   5   2      173.64      196.23      7.78 o
   1   5   2       23.82       30.93      5.35 o
   2   5   2       30.80       39.07      4.35 o
   3   5   2      585.07      614.21     15.34 o
   4   5   2      316.91      351.56     11.19 o
   5   5   2        0.01        8.63      3.78 o
   6   5   2       49.42       45.86      3.43 o
   7   5   2      121.24      125.37      8.01 o
   8   5   2        4.90       38.23     19.85 o
   9   5   2       40.73       37.71     11.17 o
  -9   6   2       20.42       -7.37     21.51 o
  -8   6   2        2.22        4.17      8.23 o
  -7   6   2      723.21      816.83     42.97 o
  -6   6   2       38.15       49.79      6.90 o
  -5   6   2        1.71        7.26      7.97 o
  -4   6   2      307.11      327.90     15.55 o
  -3   6   2       32.82       45.96      3.33 o
  -2   6   2       41.25       33.95      4.35 o
  -1   6   2       97.09       77.78      5.82 o
   0   6   2      466.30      538.32     15.99 o
   1   6   2      209.23      212.96      8.28 o
   2   6   2      212.77      306.42      9.30 o
   3   6   2       42.28       43.44      3.68 o
   4   6   2      127.64      135.20      5.79 o
   5   6   2      797.10      834.43     29.90 o
   6   6   2       11.04       15.77      2.90 o
   7   6   2       76.11       60.19     10.32 o
   8   6   2        4.47       88.65     35.57 o
   9   6   2      306.98      349.56     44.31 o
  -9   7   2        2.88       40.23     24.71 o
  -8   7   2      130.84      155.50     17.24 o
  -7   7   2       92.63       44.04     10.05 o
  -6   7   2       48.92       43.86      8.61 o
  -5   7   2       55.38       47.03      7.70 o
  -4   7   2      422.97      431.09     12.26 o
  -3   7   2       23.86       30.88      4.19 o
  -2   7   2      138.08      109.49      9.09 o
  -1   7   2       76.15       48.82      6.08 o
   0   7   2      483.68      441.04     15.40 o
   1   7   2      293.60      343.05     11.98 o
   2   7   2     1162.50     1219.83     36.73 o
   3   7   2      258.88      285.26     12.78 o
   4   7   2       42.33       31.46      4.77 o
   5   7   2       12.36       10.89      4.32 o
   6   7   2        3.21        0.70      6.86 o
   7   7   2       39.82       36.63      9.73 o
   8   7   2      163.94      172.36     16.36 o
   9   7   2        8.81       -4.15     21.26 o
  -9   8   2       23.17       88.07     28.09 o
  -8   8   2        2.03        0.15      9.61 o
  -7   8   2        0.02        7.51     11.46 o
  -6   8   2        1.86      -12.16      8.10 o
  -5   8   2     2590.89     2721.18    104.28 o
  -4   8   2      172.15      189.51      7.01 o
  -3   8   2        8.41       -5.50      5.69 o
  -2   8   2        3.26        1.71      5.89 o
  -1   8   2       66.19       50.76      5.98 o
   0   8   2      306.97      264.60     14.72 o
   1   8   2      517.70      557.11     20.01 o
   2   8   2     1166.25     1315.94     36.92 o
   3   8   2       16.59       12.25      3.21 o
   4   8   2        5.66       10.12      6.87 o
   5   8   2        0.90        5.33      4.62 o
   6   8   2       85.74       80.82      7.44 o
   7   8   2        4.67       30.60     35.17 o
   8   8   2       81.76       98.08     17.62 o
   9   8   2        0.35      -35.17     23.44 o
  -8   9   2       22.32       -7.89      8.87 o
  -7   9   2        0.89       13.80     14.16 o
  -6   9   2      103.74      114.68     18.54 o
  -5   9   2      297.69      281.07     18.42 o
  -4   9   2        5.53        8.83      2.62 o
  -3   9   2      305.22      289.09     13.73 o
  -2   9   2        5.07        4.59      5.03 o
  -1   9   2        8.93        0.12      5.56 o
   0   9   2        1.42        4.12      4.78 o
   1   9   2       30.31       37.90      4.14 o
   2   9   2      603.67      656.21     20.94 o
   3   9   2      239.81      228.92     11.80 o
   4   9   2       25.92       33.71      5.13 o
   5   9   2       71.59       51.19      6.99 o
   6   9   2       71.80       67.37      4.84 o
   7   9   2       25.69       21.72      8.63 o
   8   9   2        9.45       22.13     12.37 o
  -8  10   2        4.27      101.72     45.66 o
  -7  10   2       18.83       62.60     37.44 o
  -6  10   2       40.80       16.80     19.15 o
  -5  10   2      180.48      176.88      8.25 o
  -4  10   2       58.89       71.78      8.70 o
  -3  10   2      264.79      265.64     12.86 o
  -2  10   2     1049.10     1155.44     68.32 o
  -1  10   2      218.04      242.06     15.81 o
   0  10   2       20.67       19.75      7.98 o
   1  10   2        0.53        6.59      9.45 o
   2  10   2       12.21       -6.87     10.01 o
   3  10   2       26.48       38.92      9.32 o
   4  10   2      154.15       87.19      8.71 o
   5  10   2       38.84       56.09      5.85 o
   6  10   2       26.99       18.00      4.18 o
   7  10   2       10.22       87.79     36.80 o
   8  10   2        3.88       47.43     13.44 o
  -7  11   2       13.66       33.11     11.65 o
  -6  11   2        3.13       23.90     18.49 o
  -5  11   2       30.38       37.02      6.26 o
  -4  11   2      102.37       91.36      5.52 o
  -3  11   2        7.69       30.79      6.94 o
  -2  11   2      121.04       97.09     11.63 o
  -1  11   2       37.37       35.08     11.45 o
   0  11   2        4.32       15.66      5.04 o
   1  11   2       11.05        8.46      6.25 o
   2  11   2        0.04       -1.78      4.97 o
   3  11   2      201.25      181.15     15.35 o
   4  11   2       12.91        6.33     13.15 o
   5  11   2       29.05       23.63      7.54 o
   6  11   2        2.42       30.57     13.19 o
   7  11   2       10.56        3.16     13.79 o
  -7  12   2        1.22       26.43     32.70 o
  -6  12   2        1.68        3.08     18.93 o
  -5  12   2      116.29      111.65     10.26 o
  -4  12   2     1378.82     1365.82     54.95 o
  -3  12   2       96.13       70.80     14.00 o
  -2  12   2       74.61       63.61     12.53 o
  -1  12   2      123.09      102.84     11.43 o
   0  12   2       43.97       54.22      7.45 o
   1  12   2       67.20       44.65      6.79 o
   2  12   2        1.18        1.15      3.96 o
   3  12   2      248.25      196.95     13.39 o
   4  12   2       51.68       47.60      9.63 o
   5  12   2       33.84       27.61      6.54 o
   6  12   2       44.74       61.06      9.46 o
   7  12   2       24.41       17.41     10.88 o
  -6  13   2        0.31        8.40     14.75 o
  -5  13   2       68.51       60.67     14.02 o
  -4  13   2      261.16      294.92     20.21 o
  -3  13   2       36.25       24.12      6.34 o
  -2  13   2       11.25       -0.17      6.76 o
  -1  13   2        3.62       32.57      9.63 o
   0  13   2        5.47       60.25     14.89 o
   1  13   2      138.19      117.28     10.51 o
   2  13   2      123.00       99.44      9.05 o
   3  13   2       15.27       11.92      7.30 o
   4  13   2        1.08       -0.98     10.21 o
   5  13   2       12.76       32.02     21.56 o
   6  13   2       10.19       23.06     26.31 o
  -6  14   2      212.28      245.96     28.37 o
  -5  14   2       13.69       87.89     37.56 o
  -4  14   2        0.01        5.39     11.57 o
  -3  14   2        0.05        0.99      7.64 o
  -2  14   2        0.73       -9.15      7.02 o
  -1  14   2       10.04       22.55      7.80 o
   0  14   2      100.57      115.54     16.34 o
   1  14   2      444.51      405.37     26.25 o
   2  14   2       23.48       23.67     10.16 o
   3  14   2       81.39       69.32     12.06 o
   4  14   2       47.13       47.85      8.60 o
   5  14   2        2.12        4.81     11.40 o
   6  14   2       58.69      118.77     20.66 o
  -5  15   2        0.81       60.50     25.08 o
  -4  15   2        1.33       17.06      5.56 o
  -3  15   2       11.85       49.98     24.12 o
  -2  15   2        2.03       -1.24      7.34 o
  -1  15   2        0.02        0.66     11.73 o
   0  15   2       11.78       15.29      9.40 o
   1  15   2       33.31        2.12      8.38 o
   2  15   2        8.90       35.34     10.58 o
   3  15   2        0.66       16.26     13.20 o
   4  15   2        1.14        8.38     10.05 o
   5  15   2        1.44        0.38     11.95 o
  -4  16   2       16.88       27.74      8.52 o
  -3  16   2       48.67       23.48      8.16 o
  -2  16   2        0.12        4.06      8.38 o
  -1  16   2        0.00       17.72      9.72 o
   0  16   2       58.79       44.21     14.95 o
   1  16   2       73.22       66.12     11.26 o
   2  16   2       15.53        6.28     12.42 o
   3  16   2      106.32      138.51     14.96 o
   4  16   2        0.18      -23.39     15.59 o
  -2  17   2        2.97       -8.75      7.92 o
  -1  17   2       12.09       29.00     10.51 o
   0  17   2        0.22       13.80      9.28 o
   1  17   2        6.77       39.24     11.04 o
   2  17   2        8.89       40.63      9.44 o
  -9   0   3        6.44       34.46     31.15 o
  -7   0   3        2.86       -2.89      9.79 o
  -5   0   3     1562.55     1654.04     53.98 o
  -3   0   3     1574.12     1628.23     47.43 o
  -1   0   3      893.39      822.60     49.20 o
   1   0   3       23.27       25.83      5.67 o
   3   0   3     3641.52     3480.60    150.34 o
   5   0   3      300.47      310.51     21.67 o
   7   0   3       26.63       24.59      5.35 o
   9   0   3       95.84       66.30     12.29 o
 -10   1   3        4.44       43.75     28.45 o
  -9   1   3       68.45       50.70     10.59 o
  -8   1   3        5.87        3.97      3.84 o
  -7   1   3       23.20       29.70      3.70 o
  -6   1   3       29.00       37.77      5.35 o
  -5   1   3       27.82       27.76      3.67 o
  -4   1   3      337.09      350.68      9.31 o
  -3   1   3       52.77       62.64      5.04 o
  -2   1   3       23.79       27.26      2.47 o
  -1   1   3     1937.82     1876.70     36.65 o
   0   1   3      617.00      611.00     17.94 o
   1   1   3      409.59      378.07      9.35 o
   2   1   3     4024.71     4042.90     81.10 o
   3   1   3      244.15      205.92      7.16 o
   4   1   3      165.36      158.03      5.45 o
   5   1   3      325.97      317.38      9.35 o
   6   1   3       44.76       30.04      4.65 o
   7   1   3       17.76       15.43      5.78 o
   8   1   3        0.23       -3.32      5.99 o
   9   1   3      133.67      142.01     15.63 o
  10   1   3        1.17       -6.08      5.31 o
 -10   2   3        0.19        1.79     24.30 o
  -9   2   3       24.68       22.56      6.34 o
  -8   2   3       22.39       27.34     15.07 o
  -7   2   3      161.00      108.07     13.25 o
  -6   2   3       30.01       23.68      1.83 o
  -5   2   3       13.82       20.04      2.95 o
  -4   2   3       73.20       70.28      3.52 o
  -3   2   3     3699.01     3849.07     82.96 o
  -2   2   3      643.70      694.40     15.53 o
  -1   2   3      221.94      196.74      5.32 o
   0   2   3      671.74      678.65     14.39 o
   1   2   3      101.22       69.46      4.08 o
   2   2   3     1675.83     1735.47     39.85 o
   3   2   3     1166.14     1154.04     24.24 o
   4   2   3      506.46      564.34     13.91 o
   5   2   3      328.85      273.55      8.43 o
   6   2   3       46.73       58.37      5.15 o
   7   2   3       56.58       63.92      4.97 o
   8   2   3        8.03        6.37     14.78 o
   9   2   3        6.46       12.67      6.45 o
  10   2   3        1.30      -14.95     10.75 o
 -10   3   3      114.32      119.35     15.36 o
  -9   3   3      597.00      679.96     63.14 o
  -8   3   3        1.26       24.20     38.35 o
  -7   3   3      122.11      108.56     10.18 o
  -6   3   3        0.30       -2.43      8.17 o
  -5   3   3      215.01      215.67     11.18 o
  -4   3   3       63.85       63.49      2.69 o
  -3   3   3     1395.07     1524.10     36.01 o
  -2   3   3     4304.19     4487.75     96.36 o
  -1   3   3     1086.61     1031.27     24.00 o
   0   3   3     3035.02     2960.64     63.97 o
   1   3   3        1.23        3.85      3.42 o
   2   3   3      763.48      710.01     16.08 o
   3   3   3       79.99       78.67      4.33 o
   4   3   3     7282.51     7560.05    160.45 o
   5   3   3        0.13       -1.80      3.04 o
   6   3   3       47.30       46.42      5.21 o
   7   3   3      119.62      102.93      8.93 o
   8   3   3        0.01        3.16      7.94 o
   9   3   3        8.27        1.61     14.64 o
  10   3   3        8.21       -6.83     23.29 o
  -9   4   3      107.94       71.88     36.91 o
  -8   4   3      226.91      284.47     22.82 o
  -7   4   3        3.97       -0.16      7.16 o
  -6   4   3      130.81       85.80     12.68 o
  -5   4   3      115.82      122.97     10.33 o
  -4   4   3       30.04       39.95      9.44 o
  -3   4   3       55.52       44.71      4.29 o
  -2   4   3       34.20       38.57      3.74 o
  -1   4   3      278.10      260.78      8.51 o
   0   4   3       25.86       18.14      3.54 o
   1   4   3      187.04      189.52      5.81 o
   2   4   3      379.01      360.57      9.83 o
   3   4   3     1123.63     1137.90     25.90 o
   4   4   3     1487.07     1571.72     40.76 o
   5   4   3       97.43       84.95      5.44 o
   6   4   3      211.76      217.92      7.70 o
   7   4   3        1.89       -0.36      8.27 o
   8   4   3        0.07       -4.44      5.05 o
   9   4   3       89.23       19.96     28.29 o
  -9   5   3       10.86      -29.38     23.57 o
  -8   5   3       82.56       63.64     21.38 o
  -7   5   3       20.30       26.54      7.40 o
  -6   5   3       58.07       45.43      7.16 o
  -5   5   3       80.30       78.36      9.00 o
  -4   5   3      596.76      514.90     23.48 o
  -3   5   3      514.46      599.32     15.95 o
  -2   5   3       35.24       52.81      4.04 o
  -1   5   3      338.30      346.68     10.50 o
   0   5   3     2616.31     2634.14     64.38 o
   1   5   3       73.56       85.15      4.27 o
   2   5   3      239.93      236.55      9.07 o
   3   5   3       23.23       30.35      3.46 o
   4   5   3     1574.31     1673.30     38.51 o
   5   5   3        1.64        1.00      2.92 o
   6   5   3      303.67      292.44     18.86 o
   7   5   3       13.15       15.25      5.32 o
   8   5   3       64.22       63.17      7.03 o
   9   5   3        7.20        7.73      9.73 o
  -9   6   3       63.86       67.41     33.29 o
  -8   6   3        0.17       43.83     22.13 o
  -7   6   3        0.33       -7.20      8.42 o
  -6   6   3       40.81       51.24     11.51 o
  -5   6   3       18.22       15.16      8.78 o
  -4   6   3      216.87      239.79      8.36 o
  -3   6   3      160.27      132.99     10.83 o
  -2   6   3      234.90      250.22      9.55 o
  -1   6   3        0.83       14.27      5.00 o
   0   6   3       22.91       31.45      3.78 o
   1   6   3      287.35      303.09     10.84 o
   2   6   3      816.38      904.57     29.88 o
   3   6   3       45.32       52.69      4.90 o
   4   6   3       11.45       14.91      3.54 o
   5   6   3      115.06      131.00      7.08 o
   6   6   3       30.79       28.12      2.85 o
   7   6   3       48.69       36.28      4.90 o
   8   6   3      135.05      133.52     10.84 o
   9   6   3      116.85      131.85     35.27 o
  -9   7   3       28.51       11.10     22.79 o
  -8   7   3        6.58       74.28     24.18 o
  -7   7   3        1.67      -11.08      7.39 o
  -6   7   3        6.47       22.65     11.63 o
  -5   7   3     2370.40     2315.43    104.41 o
  -4   7   3        0.77        4.75      3.51 o
  -3   7   3      244.44      229.40      9.50 o
  -2   7   3       11.16        5.89      4.86 o
  -1   7   3       87.18       66.48      6.09 o
   0   7   3       33.06       27.37      3.93 o
   1   7   3        3.46       -2.56      3.38 o
   2   7   3      457.94      494.48     14.12 o
   3   7   3        1.98       -0.15      2.52 o
   4   7   3       33.68       29.24      7.98 o
   5   7   3        9.95       14.92      4.99 o
   6   7   3       26.27       -5.85     22.17 o
   7   7   3      105.19      111.21     12.13 o
   8   7   3       24.89       31.07      9.91 o
   9   7   3       22.35       21.58     29.82 o
  -9   8   3       26.84       31.74     24.38 o
  -8   8   3        5.24      -11.62      9.03 o
  -7   8   3       13.23       13.13     11.33 o
  -6   8   3        0.03       15.14     12.35 o
  -5   8   3      490.92      470.07     22.78 o
  -4   8   3        1.39       45.88      8.55 o
  -3   8   3      656.66      647.81     20.26 o
  -2   8   3        0.38       -4.49      3.58 o
  -1   8   3      209.02      183.24      9.29 o
   0   8   3      123.08      101.18      5.86 o
   1   8   3       67.50       64.76      5.74 o
   2   8   3      228.10      209.46      8.42 o
   3   8   3       95.53      139.29      8.61 o
   4   8   3       40.53       43.89      5.21 o
   5   8   3        0.01       -0.30      3.02 o
   6   8   3       22.17       36.40     10.93 o
   7   8   3       56.42       61.79     13.78 o
   8   8   3        0.78        0.27      7.40 o
  -8   9   3       78.01      157.70     22.27 o
  -7   9   3        4.18      -11.52     13.75 o
  -6   9   3       23.52       21.21     25.94 o
  -5   9   3        0.39       -6.21      7.21 o
  -4   9   3       37.59       23.49      3.95 o
  -3   9   3     1328.57     1287.93     41.61 o
  -2   9   3        2.13        4.56      5.83 o
  -1   9   3      236.15      202.24      9.61 o
   0   9   3       18.49       10.55      3.76 o
   1   9   3      223.72      225.29     11.23 o
   2   9   3        2.10        7.97      3.72 o
   3   9   3      475.32      464.16     16.87 o
   4   9   3       21.42       28.78      6.27 o
   5   9   3        4.37        1.48      4.24 o
   6   9   3        8.51       10.19      4.60 o
   7   9   3        9.49       18.70      4.05 o
   8   9   3       70.81      106.57     16.26 o
  -8  10   3        1.57       63.63     29.71 o
  -7  10   3       11.80       42.29     36.89 o
  -6  10   3        5.52       23.77     27.70 o
  -5  10   3        0.00       23.78     10.93 o
  -4  10   3      150.91      153.48      8.71 o
  -3  10   3     1364.43     1398.96     44.64 o
  -2  10   3     1245.37     1246.56     47.20 o
  -1  10   3      251.12      268.72     12.96 o
   0  10   3        7.97        9.40      5.23 o
   1  10   3      134.44      153.32      9.33 o
   2  10   3      330.46      283.87     19.80 o
   3  10   3      117.28      132.15     12.85 o
   4  10   3      153.21      152.05      9.53 o
   5  10   3       75.90       67.75     11.36 o
   6  10   3       43.34       33.38      7.80 o
   7  10   3        1.11        5.89     11.18 o
   8  10   3        6.09       20.86     14.72 o
  -7  11   3        3.81       -1.87     17.62 o
  -6  11   3        1.15      108.72     43.55 o
  -5  11   3       10.39        3.12      6.10 o
  -4  11   3        0.43       12.96      6.62 o
  -3  11   3        0.31       10.04      7.20 o
  -2  11   3     1608.07     1602.93     64.90 o
  -1  11   3        0.86        7.83      8.29 o
   0  11   3       74.41       65.08     10.10 o
   1  11   3       11.56       -0.86      9.15 o
   2  11   3        2.75       12.42      6.26 o
   3  11   3      132.37      142.75     18.29 o
   4  11   3      176.62      134.47     15.36 o
   5  11   3      212.97      200.51     15.85 o
   6  11   3       13.94        1.78     16.64 o
   7  11   3       10.57       30.55     10.32 o
  -7  12   3       54.52       22.92     25.00 o
  -6  12   3       29.00       14.66     26.72 o
  -5  12   3       48.96       51.11      7.34 o
  -4  12   3      192.66      214.14     14.15 o
  -3  12   3       17.80       47.57      8.39 o
  -2  12   3      307.46      350.85     20.22 o
  -1  12   3        9.34       -5.07      7.38 o
   0  12   3        2.81       10.96      6.17 o
   1  12   3       72.91       67.30      7.59 o
   2  12   3       84.27       96.45      7.67 o
   3  12   3       70.09       67.54     11.07 o
   4  12   3       15.89       -0.73     11.08 o
   5  12   3       55.94       22.82      8.34 o
   6  12   3        0.75       11.20      5.85 o
   7  12   3        0.00      -12.10     13.34 o
  -6  13   3        1.13        1.16     11.21 o
  -5  13   3        6.64        2.15      4.13 o
  -4  13   3      692.88      730.94     53.96 o
  -3  13   3        1.57        9.06      4.52 o
  -2  13   3        0.02       -5.34      9.04 o
  -1  13   3       15.23       22.99      9.73 o
   0  13   3       79.92       93.55     10.41 o
   1  13   3       90.66       96.07     11.84 o
   2  13   3       20.76       41.30     10.84 o
   3  13   3       29.35       21.86      7.01 o
   4  13   3       25.55       52.24     12.86 o
   5  13   3       10.35        5.18     19.95 o
   6  13   3       34.27       32.42      7.71 o
  -5  14   3       32.50       51.02     10.09 o
  -4  14   3       79.03       80.83     16.56 o
  -3  14   3      155.04      199.23     18.56 o
  -2  14   3       30.19       34.51     11.72 o
  -1  14   3       34.94       32.01      9.18 o
   0  14   3       26.85       11.43     13.19 o
   1  14   3      124.05      120.06     33.65 o
   2  14   3        2.37       23.89     15.35 o
   3  14   3       17.99       23.26      9.08 o
   4  14   3        1.21        9.17      7.63 o
   5  14   3        8.12        2.08      8.61 o
  -5  15   3      283.69      296.93     56.38 o
  -4  15   3        1.36       27.93     14.92 o
  -3  15   3       49.95       49.82     17.74 o
  -2  15   3       86.80      103.05     12.93 o
  -1  15   3       13.26       14.29     17.21 o
   0  15   3        1.92       16.65     11.80 o
   1  15   3        5.33        7.30      9.11 o
   2  15   3       47.17       44.39     10.29 o
   3  15   3        8.64       37.66     45.95 o
   4  15   3        1.94        9.76      8.24 o
  -3  16   3        7.46       30.34      7.87 o
  -2  16   3       14.03       39.44     10.19 o
  -1  16   3       44.04       49.88      9.53 o
   0  16   3        6.93       -2.04     17.24 o
   1  16   3        5.06       24.72     21.54 o
   2  16   3        1.24       -3.33      8.26 o
   3  16   3      130.83      147.59     14.99 o
  -1  17   3       77.71       89.86     13.56 o
   0  17   3        7.44       20.67     12.42 o
   1  17   3       25.71       22.75      8.12 o
 -10   0   4       32.97       32.33     39.86 o
  -8   0   4       24.49        3.41     27.72 o
  -6   0   4      138.13      137.38      7.07 o
  -4   0   4       14.41       -1.72      4.48 o
  -2   0   4      196.54      186.61      7.87 o
   0   0   4       23.47       26.28      4.45 o
   2   0   4      587.66      633.38     19.51 o
   4   0   4     1668.46     1584.68     51.41 o
   6   0   4       38.30       45.39      5.80 o
   8   0   4       32.27       27.99      7.45 o
  10   0   4        9.53       10.36      8.41 o
 -10   1   4       11.51      -16.02     29.61 o
  -9   1   4        0.89      -11.71     16.14 o
  -8   1   4        2.25        6.23     10.78 o
  -7   1   4       67.36       67.06      3.91 o
  -6   1   4       14.16       13.08      4.71 o
  -5   1   4       91.41       86.20      4.16 o
  -4   1   4      955.12      964.55     21.75 o
  -3   1   4     1848.04     1951.05     40.44 o
  -2   1   4       43.13       43.35      2.58 o
  -1   1   4       43.00       39.56      3.25 o
   0   1   4       13.37       26.43      3.90 o
   1   1   4       68.13       90.16      5.43 o
   2   1   4        7.78       14.67      3.43 o
   3   1   4       71.69      103.08      4.83 o
   4   1   4      231.42      230.45      8.28 o
   5   1   4      456.66      434.50     11.68 o
   6   1   4        0.40        2.53      4.07 o
   7   1   4      121.71      117.58      9.49 o
   8   1   4        4.87        4.62      6.94 o
   9   1   4       14.52       -2.13     11.05 o
  -9   2   4        0.02       12.16     20.15 o
  -8   2   4        0.23        1.14      4.54 o
  -7   2   4      337.27      320.77     11.50 o
  -6   2   4        2.50        1.30      1.55 o
  -5   2   4       44.48       45.33      3.45 o
  -4   2   4      122.08      119.65      5.28 o
  -3   2   4     1600.42     1796.88     36.67 o
  -2   2   4       52.25       49.34      3.53 o
  -1   2   4     1780.61     1844.14     41.39 o
   0   2   4     6190.80     6282.07    152.89 o
   1   2   4        4.29       12.98      2.90 o
   2   2   4        4.13       12.70      4.65 o
   3   2   4      864.29      839.42     19.58 o
   4   2   4     6305.60     6267.61    144.23 o
   5   2   4      287.14      279.16      9.24 o
   6   2   4      202.64      184.82      9.46 o
   7   2   4       46.71       54.85      4.81 o
   8   2   4       13.17       13.58     15.56 o
   9   2   4       46.14       98.98     12.05 o
  -9   3   4      103.33      104.23     43.00 o
  -8   3   4       24.37       18.50     13.88 o
  -7   3   4       24.08       35.90      9.90 o
  -6   3   4       17.20       14.04      4.37 o
  -5   3   4      166.18      152.54      5.23 o
  -4   3   4        8.75        1.14      4.53 o
  -3   3   4      109.39      102.38      7.07 o
  -2   3   4       11.01       14.22      2.77 o
  -1   3   4      580.04      597.85     31.12 o
   0   3   4       17.60       17.21      2.68 o
   1   3   4        2.92       -3.81      2.87 o
   2   3   4       52.33       52.75      4.46 o
   3   3   4      251.69      209.64      7.50 o
   4   3   4      320.76      337.31     10.29 o
   5   3   4       11.74       17.41      4.10 o
   6   3   4      197.78      206.01     14.32 o
   7   3   4      137.97      167.13      7.17 o
   8   3   4       28.98       31.79     19.01 o
   9   3   4        0.53       42.73     12.38 o
  -9   4   4      787.44     1025.36     88.15 o
  -8   4   4       72.39       88.25     17.08 o
  -7   4   4        6.32        0.36      9.61 o
  -6   4   4      104.63      105.66      8.40 o
  -5   4   4      923.18      961.15     32.56 o
  -4   4   4        0.82       -3.69      2.55 o
  -3   4   4     1054.15     1107.06     25.95 o
  -2   4   4     3343.88     3636.58     84.89 o
  -1   4   4     4632.79     4823.96    112.43 o
   0   4   4      337.06      351.06     13.83 o
   1   4   4       24.49       35.85      3.38 o
   2   4   4      336.50      370.21      9.83 o
   3   4   4      251.85      263.18      7.86 o
   4   4   4     1321.37     1402.98     33.80 o
   5   4   4      115.91       92.05      6.76 o
   6   4   4      431.58      426.56     15.89 o
   7   4   4        0.36        1.71      6.15 o
   8   4   4        3.05       11.52      6.70 o
   9   4   4       38.65       39.27      8.77 o
  -9   5   4      170.80      190.31     38.38 o
  -8   5   4       34.99       44.23     11.53 o
  -7   5   4       10.68       -0.73      6.75 o
  -6   5   4       74.17       89.98      9.40 o
  -5   5   4       13.23        2.37      5.35 o
  -4   5   4       16.73       17.32      1.92 o
  -3   5   4      865.15      883.66     23.17 o
  -2   5   4       10.24        8.36      4.32 o
  -1   5   4      165.01      172.23      9.52 o
   0   5   4       91.20      113.36      5.39 o
   1   5   4       57.10       61.11      4.32 o
   2   5   4       10.24        4.90      3.26 o
   3   5   4      470.05      450.43     11.84 o
   4   5   4      323.56      328.25     10.14 o
   5   5   4       32.70       27.13      3.70 o
   6   5   4      465.80      437.10     14.53 o
   7   5   4      155.98      177.30     10.04 o
   8   5   4        7.89       21.88     14.01 o
   9   5   4        1.14       30.43     11.55 o
  -9   6   4       29.60       57.00     45.19 o
  -8   6   4       55.45       22.83     12.92 o
  -7   6   4      196.80      165.82     15.59 o
  -6   6   4        3.35        9.18      7.45 o
  -5   6   4       10.09        0.55      6.72 o
  -4   6   4      435.86      433.41     13.54 o
  -3   6   4       17.27       31.23      3.36 o
  -2   6   4      235.00      261.16      9.22 o
  -1   6   4      169.31      206.30      6.96 o
   0   6   4        3.64        0.00      2.62 o
   1   6   4      565.05      496.05     13.73 o
   2   6   4       88.88       96.71      4.72 o
   3   6   4        9.32        9.06      3.90 o
   4   6   4       40.54       33.33      3.92 o
   5   6   4        0.12       -1.43      3.72 o
   6   6   4       13.04       22.90      3.07 o
   7   6   4        0.07       13.17      5.36 o
   8   6   4       12.80       13.70     11.54 o
   9   6   4       40.38       41.44     18.18 o
  -9   7   4        2.28      -41.83     31.92 o
  -8   7   4       77.45       60.20     49.35 o
  -7   7   4        2.08       85.14     37.31 o
  -6   7   4      131.70       79.14     11.77 o
  -5   7   4      285.71      291.55     16.90 o
  -4   7   4       77.52       64.77      4.33 o
  -3   7   4      332.13      314.34     13.34 o
  -2   7   4       12.02        8.78      2.84 o
  -1   7   4       65.45       77.57      5.27 o
   0   7   4      360.43      381.62     12.62 o
   1   7   4        6.62        4.38      3.41 o
   2   7   4      133.86      122.38      5.96 o
   3   7   4        5.62        4.51      3.63 o
   4   7   4      310.67      310.91     10.61 o
   5   7   4        0.19        7.37      3.95 o
   6   7   4        0.43        5.44      3.31 o
   7   7   4       59.28       62.48      8.06 o
   8   7   4       18.27       17.42      5.95 o
   9   7   4        2.51        6.71     15.27 o
  -8   8   4        0.58      -13.60      9.15 o
  -7   8   4       33.93       13.36     11.50 o
  -6   8   4       49.04       52.99     11.56 o
  -5   8   4       50.95       42.79      9.20 o
  -4   8   4      136.66      122.71      6.72 o
  -3   8   4      158.94      134.43      6.60 o
  -2   8   4      146.85      134.92      8.08 o
  -1   8   4      125.59      125.89      5.87 o
   0   8   4      157.20      150.76      7.89 o
   1   8   4       59.38       32.83      5.01 o
   2   8   4       48.81       47.46      4.12 o
   3   8   4        2.69        4.99      4.71 o
   4   8   4      116.97      129.64      8.43 o
   5   8   4        7.51       12.23      4.21 o
   6   8   4       10.54        2.96      5.68 o
   7   8   4       10.94        6.76      6.60 o
   8   8   4        0.11       -5.35     12.92 o
  -8   9   4       12.77       10.72      9.43 o
  -7   9   4      145.66      188.14     20.49 o
  -6   9   4       14.98       48.86     13.84 o
  -5   9   4      139.96      121.14     22.23 o
  -4   9   4        7.25        6.33      3.41 o
  -3   9   4     4019.50     4231.38    133.44 o
  -2   9   4      566.39      573.46     28.04 o
  -1   9   4       44.70       59.30      5.21 o
   0   9   4     1636.18     1558.47     46.39 o
   1   9   4      403.51      416.11     15.67 o
   2   9   4      116.97      113.20     10.89 o
   3   9   4       16.53        0.70      4.55 o
   4   9   4      118.53      126.66     10.75 o
   5   9   4       61.70       62.84      6.22 o
   6   9   4       24.17       42.46     14.64 o
   7   9   4       60.70       51.42      6.29 o
   8   9   4       18.60       -1.81     19.19 o
  -8  10   4        6.86       27.75     17.16 o
  -7  10   4        5.05       22.27     10.80 o
  -6  10   4      115.94       78.35     19.66 o
  -5  10   4      125.21      118.09      7.65 o
  -4  10   4        8.19       12.97      3.03 o
  -3  10   4      832.20      916.92     30.94 o
  -2  10   4       64.02       69.35      8.37 o
  -1  10   4       81.14       65.99     10.40 o
   0  10   4      151.34      170.23      8.76 o
   1  10   4        2.52        1.07      5.74 o
   2  10   4       73.36       43.05      6.48 o
   3  10   4        3.60        8.61      5.42 o
   4  10   4       30.30       51.67      6.48 o
   5  10   4      287.93      334.04     23.30 o
   6  10   4       59.20       40.05      8.29 o
   7  10   4        0.00        4.38      6.71 o
   8  10   4        0.23       25.15     13.40 o
  -7  11   4       71.85       64.86     16.06 o
  -6  11   4       50.22       61.21     36.60 o
  -5  11   4       59.34       46.72      5.24 o
  -4  11   4        8.19        8.15      4.03 o
  -3  11   4       95.69       56.18     10.12 o
  -2  11   4     2035.56     2227.96     72.06 o
  -1  11   4      332.41      300.43     18.63 o
   0  11   4      188.95      170.96     13.07 o
   1  11   4        4.20        8.49      4.62 o
   2  11   4        4.21       -6.48      4.53 o
   3  11   4        7.23        2.71      4.02 o
   4  11   4        2.25        8.79      8.35 o
   5  11   4        3.12       17.50     12.11 o
   6  11   4        4.56       10.51      6.22 o
   7  11   4        1.78        6.55      8.40 o
  -7  12   4        3.51       60.79     32.13 o
  -6  12   4        0.40        4.24     10.90 o
  -5  12   4       23.59       16.94      7.68 o
  -4  12   4       61.17       46.69      9.22 o
  -3  12   4        6.64        7.46      8.32 o
  -2  12   4     1205.66     1312.09     48.15 o
  -1  12   4       78.45      117.83      8.95 o
   0  12   4       13.25       13.60      6.01 o
   1  12   4       89.37       95.19      8.30 o
   2  12   4       14.17       12.74      5.43 o
   3  12   4        9.36       26.58      6.77 o
   4  12   4        0.01       31.47      8.40 o
   5  12   4       56.14      101.79     16.18 o
   6  12   4       42.89       38.78     14.90 o
   7  12   4        6.67       -1.28      9.60 o
  -5  13   4        0.17       -0.27      6.33 o
  -4  13   4        5.26       24.63     11.42 o
  -3  13   4      252.50      264.81     15.88 o
  -2  13   4       31.27       35.29      5.67 o
  -1  13   4       12.36       24.35      5.59 o
   0  13   4        0.64       -2.99      5.43 o
   1  13   4        2.59       11.55      7.21 o
   2  13   4       11.59       -1.49      6.09 o
   3  13   4       90.12      120.38     17.04 o
   4  13   4        1.36        0.90      8.31 o
   5  13   4       29.19       29.10      8.96 o
   6  13   4        0.45       22.42     13.77 o
  -5  14   4        9.74        5.44     20.85 o
  -4  14   4        0.74       15.21     16.23 o
  -3  14   4       22.60        5.81      6.95 o
  -2  14   4        0.14       -3.99     11.22 o
  -1  14   4       31.91       48.01     11.48 o
   0  14   4      173.97      197.40     15.87 o
   1  14   4       37.34       54.90     11.45 o
   2  14   4        0.12       -3.04     14.35 o
   3  14   4       22.91        4.00     12.33 o
   4  14   4        2.16       16.82     12.35 o
   5  14   4        4.06       11.43     10.77 o
  -4  15   4       32.12       99.55     17.76 o
  -3  15   4        3.17        1.33      7.08 o
  -2  15   4        7.65      -12.54     11.36 o
  -1  15   4       52.23       34.00      8.89 o
   0  15   4       17.13       56.24     10.28 o
   1  15   4       16.32       22.15      7.86 o
   2  15   4       12.86        6.69     10.19 o
   3  15   4      117.65      108.64     14.10 o
   4  15   4        1.01       13.62      6.73 o
  -3  16   4       93.28      170.02     24.46 o
  -2  16   4       19.73       34.36     10.31 o
  -1  16   4       41.33       50.11     10.22 o
   0  16   4       68.51      103.03     10.24 o
   1  16   4        6.70       17.74     10.66 o
   2  16   4        1.03        8.38     11.79 o
   3  16   4       87.77       92.52     10.57 o
  -9   0   5       10.06      -15.33     29.54 o
  -7   0   5      221.85      223.55     11.61 o
  -5   0   5      118.06       98.90      6.22 o
  -3   0   5       29.65       23.53      4.65 o
  -1   0   5      104.22       78.55      5.55 o
   1   0   5      651.97      572.94     20.33 o
   3   0   5        0.08       -1.15      5.70 o
   5   0   5       51.02       63.18      7.16 o
   7   0   5      108.34      103.25      9.82 o
   9   0   5        6.42       -1.08      8.92 o
  -9   1   5        0.06        9.89     22.23 o
  -8   1   5       82.93       86.63     22.17 o
  -7   1   5       35.24       39.33      3.87 o
  -6   1   5        6.26        1.08      3.01 o
  -5   1   5      149.58      153.74      5.82 o
  -4   1   5       56.38       64.98      3.59 o
  -3   1   5      232.37      253.32      7.06 o
  -2   1   5      286.32      316.25      7.47 o
  -1   1   5      225.50      234.57      6.53 o
   0   1   5     1582.82     1491.50     51.08 o
   1   1   5      752.81      756.12     19.42 o
   2   1   5      803.20      787.74     18.84 o
   3   1   5       50.92       41.86      3.62 o
   4   1   5      585.42      619.40     16.72 o
   5   1   5       13.67       13.09      5.09 o
   6   1   5        6.67        7.51      3.29 o
   7   1   5       55.96       47.82      5.22 o
   8   1   5       26.52       33.60      5.67 o
   9   1   5        0.04       12.04      5.09 o
  -9   2   5       73.57       94.68     30.97 o
  -8   2   5      131.60      180.54     27.05 o
  -7   2   5     1031.11     1036.78     37.70 o
  -6   2   5       40.03       34.98      5.88 o
  -5   2   5        0.80        3.66      4.35 o
  -4   2   5       71.68       61.01      3.83 o
  -3   2   5     1013.34     1106.01     22.40 o
  -2   2   5      979.76     1002.47     20.95 o
  -1   2   5      688.05      722.31     17.38 o
   0   2   5     2413.73     2695.15     56.10 o
   1   2   5      156.30      144.94      5.88 o
   2   2   5      414.59      422.20     12.10 o
   3   2   5      154.48      149.34      6.10 o
   4   2   5      807.92      789.31     30.53 o
   5   2   5       37.14       39.78      4.09 o
   6   2   5       76.86       59.25      7.70 o
   7   2   5       12.91       28.74      6.09 o
   8   2   5        8.68       12.70      5.26 o
   9   2   5       41.70       62.27     16.37 o
  -9   3   5        5.87       13.81     30.12 o
  -8   3   5       14.79      -10.31     28.32 o
  -7   3   5      819.52      888.33     47.39 o
  -6   3   5      242.63      222.97      8.29 o
  -5   3   5       11.02       14.80      3.51 o
  -4   3   5        0.00        2.44      3.30 o
  -3   3   5      233.31      225.56      7.49 o
  -2   3   5       53.33       40.76      2.97 o
  -1   3   5      356.32      374.47      9.32 o
   0   3   5       76.30       88.35      4.48 o
   1   3   5      146.37      120.79      5.80 o
   2   3   5       23.44       28.16      3.25 o
   3   3   5        5.94        1.33      3.39 o
   4   3   5      144.95      156.72      7.53 o
   5   3   5      431.69      415.91     13.81 o
   6   3   5       10.84       26.28      3.66 o
   7   3   5       51.78       30.12      4.49 o
   8   3   5       18.62       16.78      7.54 o
   9   3   5        0.15       -6.13      4.09 o
  -9   4   5      100.71      135.47     39.33 o
  -8   4   5      143.16      141.90     36.38 o
  -7   4   5      340.67      356.56     34.87 o
  -6   4   5       37.52       60.58      6.86 o
  -5   4   5      219.38      211.34      8.15 o
  -4   4   5       85.03       87.87      4.69 o
  -3   4   5      324.37      346.49      9.84 o
  -2   4   5     1429.37     1489.33     34.60 o
  -1   4   5     4265.07     4847.62    110.15 o
   0   4   5      968.66     1040.24     23.91 o
   1   4   5       67.35       68.92      3.58 o
   2   4   5     3551.92     3352.57     77.49 o
   3   4   5        7.78        3.92      2.86 o
   4   4   5      103.73      111.27      8.85 o
   5   4   5       42.20       46.19      4.29 o
   6   4   5     2804.29     2769.30     92.13 o
   7   4   5       22.38       23.02      5.30 o
   8   4   5       23.78        4.75      8.36 o
   9   4   5       24.33       32.93      8.18 o
  -9   5   5      271.89      262.85     36.82 o
  -8   5   5        1.56      -11.68     27.48 o
  -6   5   5      164.88      154.86     10.51 o
  -5   5   5       33.40       28.78      6.34 o
  -4   5   5       10.29       14.91      4.57 o
  -3   5   5        1.11       -0.53      1.94 o
  -2   5   5      705.07      732.82     23.14 o
  -1   5   5      111.69      119.76      5.76 o
   0   5   5      520.56      480.78     12.78 o
   1   5   5       29.09       23.20      3.19 o
   2   5   5      100.76       87.70      5.20 o
   3   5   5      298.49      318.86      9.70 o
   4   5   5       83.22       94.18      5.39 o
   5   5   5      248.87      276.79     10.61 o
   6   5   5       12.57       15.11      4.62 o
   7   5   5       13.00       20.98      4.59 o
   8   5   5       75.03       61.39      8.32 o
   9   5   5        1.59       -2.21     10.83 o
  -9   6   5       40.46      -19.95     25.43 o
  -8   6   5       16.95       32.01      9.72 o
  -7   6   5        6.15      -18.40     12.27 o
  -6   6   5       48.76       58.73     10.01 o
  -5   6   5       59.92       54.59      4.90 o
  -4   6   5      377.30      386.72     18.16 o
  -3   6   5       64.39       69.75      5.09 o
  -2   6   5      118.85      123.49      6.73 o
  -1   6   5      250.05      260.11      9.69 o
   0   6   5        0.06        2.64      3.31 o
   1   6   5      258.58      251.78      7.75 o
   2   6   5       33.93       24.12      3.84 o
   3   6   5       10.04       18.53      3.35 o
   4   6   5      162.58      168.19      6.71 o
   5   6   5       86.02       91.55      5.39 o
   6   6   5       73.21       70.03      6.11 o
   7   6   5        0.17       -4.54      5.95 o
   8   6   5      103.74       86.84     11.43 o
   9   6   5        3.28       20.06     18.24 o
  -8   7   5        0.13        2.81      8.33 o
  -7   7   5       43.16       43.27     21.36 o
  -6   7   5        3.88       -0.95      5.69 o
  -5   7   5        1.50        1.12      2.09 o
  -4   7   5        5.33        4.90      2.90 o
  -3   7   5      307.44      342.26     11.38 o
  -2   7   5       64.21       52.90      5.06 o
  -1   7   5       19.52       23.35      3.83 o
   0   7   5      273.07      257.58      9.95 o
   1   7   5        5.98       16.33      4.40 o
   2   7   5      308.33      236.62      8.95 o
   3   7   5      113.77       81.92      5.58 o
   4   7   5        0.89        3.46      4.37 o
   5   7   5        7.11        9.66      3.25 o
   6   7   5        1.82       13.99      6.47 o
   7   7   5       46.99       34.45      7.82 o
   8   7   5       47.00       56.42     14.76 o
  -8   8   5        3.53       14.43     12.73 o
  -7   8   5       58.78      127.28     25.65 o
  -6   8   5        5.21       -0.79      8.15 o
  -5   8   5       12.63        6.55      4.35 o
  -4   8   5      119.50      100.16      7.11 o
  -3   8   5      381.63      363.83     13.62 o
  -2   8   5       62.40       46.17      4.37 o
  -1   8   5      381.26      356.31     11.84 o
   0   8   5       79.32       85.47      5.35 o
   1   8   5      106.57       86.81      5.79 o
   2   8   5      440.86      415.56     23.28 o
   3   8   5      173.61      154.85     10.72 o
   4   8   5        1.45        9.11      6.75 o
   5   8   5       12.46        5.06      5.47 o
   6   8   5        0.50       -1.19      8.58 o
   7   8   5        0.87       -8.31      5.54 o
   8   8   5       42.07       54.79      8.31 o
  -8   9   5       22.87       56.96     29.64 o
  -7   9   5       26.43       52.48     22.38 o
  -6   9   5       17.19       49.14     21.54 o
  -5   9   5       59.72       48.26      3.89 o
  -4   9   5       88.02       67.86      4.88 o
  -3   9   5      963.75      948.00     33.21 o
  -2   9   5      111.50      128.75      8.69 o
  -1   9   5      314.80      317.82     12.81 o
   0   9   5     2607.03     2629.40     84.45 o
   1   9   5       27.10       46.24      6.39 o
   2   9   5       75.27       65.67      6.82 o
   3   9   5      127.28      142.33     11.13 o
   4   9   5      402.75      439.40     18.73 o
   5   9   5        0.91       -7.49      4.99 o
   6   9   5       83.94       67.20      9.79 o
   7   9   5       59.15       47.89     10.28 o
   8   9   5       18.28       -4.97      7.96 o
  -7  10   5       32.59        4.97     35.34 o
  -6  10   5       37.74      -18.68     28.51 o
  -5  10   5       17.20       10.12      6.51 o
  -4  10   5        2.12        0.18      2.78 o
  -3  10   5       99.16      104.67      8.90 o
  -2  10   5        8.42       17.70      7.12 o
  -1  10   5     1414.35     1489.44     56.69 o
   0  10   5     1875.15     1906.38     64.42 o
   1  10   5       24.89       23.14      7.95 o
   2  10   5      142.69      133.11      9.12 o
   3  10   5       46.65       54.56      6.22 o
   4  10   5       31.56       23.05      5.16 o
   5  10   5       93.53      100.01     13.87 o
   6  10   5       10.23       14.72      6.70 o
   7  10   5        0.38        9.23     14.84 o
  -7  11   5        0.58       34.66     30.91 o
  -6  11   5        0.25       19.19     25.52 o
  -5  11   5        0.32        0.17      2.66 o
  -4  11   5        0.72       -5.06      3.55 o
  -3  11   5       67.82       58.52      8.77 o
  -2  11   5       55.50       60.60      9.84 o
  -1  11   5     1877.20     1947.27     64.26 o
   0  11   5        7.72       21.30      5.52 o
   1  11   5       42.80       38.03      5.28 o
   2  11   5        2.20       -4.81      6.64 o
   3  11   5      144.09      147.56     10.03 o
   4  11   5       49.61       42.92      8.04 o
   5  11   5      101.36       84.58     10.28 o
   6  11   5       47.11       24.77      7.26 o
   7  11   5       10.98        1.39     11.04 o
  -6  12   5        2.04      -14.50     15.51 o
  -5  12   5        2.87       28.35     14.92 o
  -4  12   5       79.18       85.95     12.03 o
  -3  12   5       14.45        7.27      7.53 o
  -2  12   5      115.43      106.16     10.63 o
  -1  12   5      531.59      510.48     20.84 o
   0  12   5       25.39       22.24     13.29 o
   1  12   5       11.36       36.89      7.07 o
   2  12   5      104.15       62.59      9.77 o
   3  12   5        3.80       -3.33      8.12 o
   4  12   5       33.38       40.92      7.51 o
   5  12   5      151.08      136.03     10.58 o
   6  12   5        0.45       -7.54      9.15 o
  -6  13   5       46.70       67.37     15.83 o
  -5  13   5       10.12       21.07     30.00 o
  -4  13   5        2.58      -13.31      8.87 o
  -3  13   5        1.81       -7.74      5.16 o
  -2  13   5        0.05        8.15      5.33 o
  -1  13   5      128.37      121.62      9.18 o
   0  13   5      260.70      253.60     15.51 o
   1  13   5       29.29       28.00     11.34 o
   2  13   5        1.01       20.55     10.88 o
   3  13   5       14.86       16.57      7.47 o
   4  13   5       22.77       17.81      9.66 o
   5  13   5       28.79       62.91     11.68 o
   6  13   5        2.16       -3.92      9.85 o
  -5  14   5        0.74      -17.08     11.39 o
  -4  14   5      120.41       82.41     12.09 o
  -3  14   5      114.98       81.66      9.63 o
  -2  14   5        0.31       10.81      7.99 o
  -1  14   5        8.07       16.49      6.06 o
   0  14   5        4.02       19.70      7.76 o
   1  14   5        6.16       -4.42      7.07 o
   2  14   5       31.68       44.49      8.85 o
   3  14   5       32.25       57.94     10.26 o
   4  14   5        2.56      -12.45      8.30 o
   5  14   5        0.52       14.27      9.91 o
  -4  15   5       14.68       22.00     12.66 o
  -3  15   5      116.08       94.34     17.43 o
  -2  15   5        5.55       17.67      9.86 o
  -1  15   5        1.22        2.92      6.13 o
   0  15   5        7.56        3.50     10.42 o
   1  15   5        7.92       -8.95      8.54 o
   2  15   5       10.59       -1.40      6.11 o
   3  15   5      132.16      156.80     14.66 o
   4  15   5        0.00        6.08      7.79 o
  -2  16   5       23.85       13.16     10.77 o
  -1  16   5       16.70       23.45     10.05 o
   0  16   5       49.86       60.94      8.55 o
   1  16   5      119.51      126.54     11.96 o
   2  16   5       13.67       15.23     12.28 o
  -8   0   6        7.34       -0.88     14.90 o
  -6   0   6      413.70      430.56     23.28 o
  -4   0   6        0.71        3.32      5.05 o
  -2   0   6      661.84      687.03     20.48 o
   0   0   6      739.11      668.39     38.85 o
   2   0   6     1103.04     1045.33     64.07 o
   4   0   6       64.43       52.19      5.39 o
   6   0   6       20.15       18.69      6.99 o
   8   0   6        1.93        4.59      7.46 o
  -9   1   6       13.29       23.30     18.67 o
  -8   1   6       56.03       63.25     19.27 o
  -7   1   6       29.97       22.62      3.56 o
  -6   1   6       62.86       71.00      5.05 o
  -5   1   6     1016.25     1017.77     25.71 o
  -4   1   6        0.16       -0.59      2.24 o
  -3   1   6      128.56      119.92      4.30 o
  -2   1   6       27.07       20.30      2.82 o
  -1   1   6       25.39       31.38      3.52 o
   0   1   6      161.40       98.49      9.04 o
   1   1   6     1280.11     1271.60     29.55 o
   2   1   6      593.88      632.26     16.01 o
   3   1   6       38.24       42.68      3.84 o
   4   1   6      108.54      114.33      5.74 o
   5   1   6       11.74       26.91      4.11 o
   6   1   6      162.11      142.96      9.37 o
   7   1   6       22.25       30.75      6.28 o
   8   1   6      109.08       83.24      9.24 o
   9   1   6       22.37        2.42      8.80 o
  -9   2   6        0.57       -2.08     28.61 o
  -8   2   6       66.58       57.64     19.32 o
  -7   2   6        0.00        2.99      3.35 o
  -6   2   6       42.24       32.50      4.17 o
  -5   2   6        5.62       18.27      4.04 o
  -4   2   6       87.47       96.59      4.02 o
  -3   2   6      352.52      346.24      8.17 o
  -2   2   6      200.30      216.62      6.66 o
  -1   2   6     1660.78     1918.59     51.63 o
   0   2   6      104.35      110.06      5.26 o
   1   2   6      464.34      558.32     13.74 o
   2   2   6      254.98      254.95      7.99 o
   3   2   6       11.46        4.21      3.27 o
   4   2   6       30.35       35.53      3.96 o
   5   2   6       74.22       76.59      4.92 o
   6   2   6       71.14       64.84      5.57 o
   7   2   6       65.16       53.78      5.66 o
   8   2   6      127.41      120.48     12.58 o
   9   2   6       33.56       21.86     15.29 o
  -9   3   6       27.43      -26.80     17.86 o
  -8   3   6       26.47       -2.67     17.99 o
  -7   3   6     1110.98     1160.14     54.82 o
  -6   3   6       13.93       11.66      2.29 o
  -5   3   6      162.45      112.83      7.61 o
  -4   3   6        0.02        0.49      1.87 o
  -3   3   6      572.80      550.32     13.76 o
  -2   3   6        1.48       -0.76      3.18 o
  -1   3   6     2038.45     2148.20     48.08 o
   0   3   6     1722.04     1796.47     41.18 o
   1   3   6       88.79       36.72      4.49 o
   2   3   6      459.57      435.57     12.92 o
   3   3   6        0.08       -0.58      3.92 o
   4   3   6      467.26      448.00     14.17 o
   5   3   6      149.91      141.23     10.07 o
   6   3   6     1353.17     1367.44     48.09 o
   7   3   6      211.41      233.13     12.81 o
   8   3   6        2.39        9.44      5.55 o
   9   3   6        0.02       -5.99      4.72 o
  -9   4   6        4.96        1.28     19.98 o
  -8   4   6        7.09       -0.42     24.42 o
  -7   4   6     1058.79     1135.00     77.86 o
  -6   4   6      110.10       99.96      7.06 o
  -5   4   6       18.80       28.79      3.61 o
  -4   4   6       34.14       38.62      4.43 o
  -3   4   6      123.15      110.27      4.70 o
  -2   4   6      145.91      151.90      5.61 o
  -1   4   6      564.84      567.89     15.33 o
   0   4   6      144.05      132.76      5.84 o
   1   4   6       53.50       46.69      3.91 o
   2   4   6       63.56       53.09      6.73 o
   3   4   6        1.50        2.83      2.66 o
   4   4   6      193.14      202.29      8.30 o
   5   4   6      312.17      324.17     14.04 o
   6   4   6       33.01       23.95      9.53 o
   7   4   6       12.75       11.40     11.49 o
   8   4   6        6.88       17.86      9.42 o
   9   4   6       41.92       48.80     12.88 o
  -9   5   6      110.45      140.22     37.32 o
  -8   5   6        1.51       31.29     23.41 o
  -7   5   6      198.80      173.35     14.13 o
  -6   5   6      109.97      113.34      9.87 o
  -5   5   6        1.14       -0.37      2.54 o
  -4   5   6        5.82        2.27      2.47 o
  -3   5   6      819.61      819.33     21.28 o
  -2   5   6      144.47      131.10      5.48 o
  -1   5   6       95.89       95.51      4.94 o
   0   5   6      207.19      221.06      7.23 o
   1   5   6     1850.25     1945.45     45.30 o
   2   5   6       85.32       73.53      4.36 o
   3   5   6       68.38       66.92      4.85 o
   4   5   6        0.59       12.00      4.60 o
   5   5   6      271.95      227.25     12.72 o
   6   5   6       16.31       16.92      4.71 o
   7   5   6        0.67        8.06      5.19 o
   8   5   6      157.41      124.07     10.66 o
   9   5   6       14.86       17.00      5.61 o
  -8   6   6       69.10       49.14     28.80 o
  -7   6   6       24.47        0.87     10.77 o
  -6   6   6       14.10        4.43      5.52 o
  -5   6   6      296.75      277.75     10.59 o
  -4   6   6        6.39        4.19      2.51 o
  -3   6   6       34.21       43.65      6.12 o
  -2   6   6        0.49        5.40      3.21 o
  -1   6   6      112.68       98.38     11.08 o
   0   6   6       27.06       31.25      3.48 o
   1   6   6       99.15      103.76      7.51 o
   2   6   6       15.57       15.42      3.93 o
   3   6   6       16.06       25.03      4.96 o
   4   6   6        0.62       -0.68      3.82 o
   5   6   6       28.97       28.48      4.19 o
   6   6   6       44.67       66.87      9.31 o
   7   6   6       29.92       87.26     15.66 o
   8   6   6      292.97      275.90     22.01 o
  -8   7   6        2.39      -36.24     28.05 o
  -7   7   6        3.26      106.14     32.80 o
  -6   7   6       20.35       26.18      8.84 o
  -5   7   6       43.69       38.66      2.91 o
  -4   7   6       22.45       10.81      2.70 o
  -3   7   6       22.62       24.70      4.95 o
  -2   7   6       86.20       95.84      4.87 o
  -1   7   6       25.74       20.80      3.95 o
   0   7   6       46.17       49.21      5.06 o
   1   7   6        0.22       -2.96      3.76 o
   2   7   6     1114.81     1082.95     31.34 o
   3   7   6        0.00        3.78      3.48 o
   4   7   6       98.99       95.49      6.32 o
   5   7   6       19.75       13.07      6.36 o
   6   7   6      107.81      105.36      8.48 o
   7   7   6       26.90       21.20      7.83 o
   8   7   6        3.18        5.51     19.44 o
  -8   8   6        0.01       20.13     37.08 o
  -7   8   6       21.03       33.65     15.21 o
  -6   8   6        0.01       -6.87      8.91 o
  -5   8   6      116.54       93.33      5.43 o
  -4   8   6        1.31        3.04      6.70 o
  -3   8   6       70.10       80.83      6.41 o
  -2   8   6      354.42      346.59     13.39 o
  -1   8   6       20.33       29.96      4.60 o
   0   8   6      699.23      694.37     27.58 o
   1   8   6       78.33       51.74      6.76 o
   2   8   6     1053.01      936.33     28.98 o
   3   8   6        2.74        8.50      4.52 o
   4   8   6       30.54       -3.13      6.85 o
   5   8   6       14.16       28.83      6.53 o
   6   8   6       20.99       15.69      6.05 o
   7   8   6        0.00       -6.68      7.67 o
   8   8   6        3.48       -9.37      6.32 o
  -7   9   6        7.55        2.95     10.69 o
  -6   9   6       74.07       87.55     18.25 o
  -5   9   6       16.65       17.77      2.69 o
  -4   9   6       81.21       82.96      5.44 o
  -3   9   6       88.61      101.35      7.98 o
  -2   9   6      244.04      261.23     12.85 o
  -1   9   6        3.10        8.01      5.61 o
   0   9   6      219.70      225.12     13.84 o
   1   9   6       70.97       78.70      7.33 o
   2   9   6      109.98      103.09      8.01 o
   3   9   6       22.23       15.84      6.35 o
   4   9   6        2.06      -10.27      6.84 o
   5   9   6       39.70       59.25      9.15 o
   6   9   6       22.35       10.98      7.21 o
   7   9   6       24.23       13.02      9.05 o
  -7  10   6       60.21       40.32     22.46 o
  -6  10   6      172.62      152.19     20.52 o
  -5  10   6      180.88      170.48     14.08 o
  -4  10   6        2.85       14.27      5.45 o
  -3  10   6        4.75        3.82      3.49 o
  -2  10   6      196.04      219.66     12.30 o
  -1  10   6     2032.51     2056.49     76.63 o
   0  10   6     1229.46     1281.50     44.69 o
   1  10   6      146.20      143.82     11.90 o
   2  10   6        2.49        3.41      6.94 o
   3  10   6        1.38        3.52      5.75 o
   4  10   6       14.80        6.80      8.38 o
   5  10   6        6.48       33.71      9.80 o
   6  10   6       38.82       10.27      8.69 o
   7  10   6       85.47       50.73     13.89 o
  -7  11   6      128.31      193.59     26.44 o
  -6  11   6       30.07       49.49     13.84 o
  -5  11   6       30.24       37.78      6.13 o
  -4  11   6       59.73       73.43     13.03 o
  -3  11   6       47.59       52.46      6.63 o
  -2  11   6       68.21       48.48      8.09 o
  -1  11   6      498.14      523.20     19.27 o
   0  11   6      323.98      350.53     16.73 o
   1  11   6       91.35       92.47      9.42 o
   2  11   6        0.27        3.67      5.21 o
   3  11   6       18.52       10.63      6.54 o
   4  11   6       11.54       -6.76     11.53 o
   5  11   6        4.63       13.30      6.76 o
   6  11   6       22.69       44.88     11.18 o
   7  11   6       43.33       96.65     33.23 o
  -6  12   6      109.40      169.97     22.42 o
  -5  12   6       68.47       54.00     18.95 o
  -4  12   6       86.34       70.46      8.85 o
  -3  12   6        8.42       14.87      7.84 o
  -2  12   6        4.04       -0.80      7.92 o
  -1  12   6      541.56      484.48     27.28 o
   0  12   6      173.03      150.52     15.36 o
   1  12   6      486.00      515.87     21.93 o
   2  12   6       94.16       89.55     10.20 o
   3  12   6       28.48       22.60      6.93 o
   4  12   6       40.59       49.79     17.96 o
   5  12   6        6.45       36.43     10.50 o
   6  12   6        0.10       42.66     12.85 o
  -5  13   6        1.22      -15.62     10.42 o
  -4  13   6        1.85        6.81     16.81 o
  -3  13   6       71.56       56.18     10.93 o
  -2  13   6       18.13       23.28      6.30 o
  -1  13   6       88.66       88.17      7.71 o
   0  13   6       33.73       10.21      8.39 o
   1  13   6      553.27      592.24     28.83 o
   2  13   6       34.20       45.45      7.53 o
   3  13   6       13.17        4.48      6.99 o
   4  13   6        5.84       -4.50      9.47 o
   5  13   6        2.41        3.38      6.61 o
  -4  14   6       82.09       99.65     11.64 o
  -3  14   6        4.25       11.75     15.58 o
  -2  14   6       13.03       40.02     14.81 o
  -1  14   6        5.99        7.22      6.28 o
   0  14   6       41.60        4.25     14.11 o
   1  14   6        3.33        4.53     10.83 o
   2  14   6        0.31        6.07      9.09 o
   3  14   6       10.73       23.86      8.19 o
   4  14   6        0.00       11.88     10.19 o
  -3  15   6        0.14       10.85     10.25 o
  -2  15   6        3.72        5.79      9.09 o
  -1  15   6       48.34       38.27      9.58 o
   0  15   6      116.04       96.98     17.00 o
   1  15   6        5.02       21.20      8.11 o
   2  15   6      298.31      348.16     23.63 o
   3  15   6        1.91       -6.61      8.74 o
  -1  16   6        2.93      -10.29      7.20 o
   0  16   6        2.32      -39.82     28.82 o
   1  16   6        0.04       -3.57      7.02 o
  -9   0   7        3.95      -11.70     32.37 o
  -7   0   7        0.88       -4.83      6.77 o
  -5   0   7       15.29       23.90      6.00 o
  -3   0   7      345.14      352.10     13.40 o
  -1   0   7       22.81       17.83      4.25 o
   1   0   7      112.20      156.98     10.82 o
   3   0   7     1572.58     1637.05     54.87 o
   5   0   7       94.84       92.16     10.48 o
   7   0   7      100.71      134.00     21.97 o
   9   0   7        4.43       23.63      8.86 o
  -9   1   7        5.01       31.82     32.15 o
  -8   1   7       19.74       29.36     15.31 o
  -7   1   7        5.65       -0.28     12.98 o
  -6   1   7       33.75       32.76      4.14 o
  -5   1   7     3095.35     3098.25     82.39 o
  -4   1   7      266.91      268.37      7.23 o
  -3   1   7      533.73      535.45     12.17 o
  -2   1   7        4.77        6.38      2.90 o
  -1   1   7      264.28      237.94      7.49 o
   0   1   7      241.34      233.43      7.95 o
   1   1   7       62.60       51.94      4.51 o
   2   1   7      587.22      586.22     17.57 o
   3   1   7       67.72       68.91      5.86 o
   4   1   7      261.54      260.95      9.95 o
   5   1   7        2.89       -0.80      3.89 o
   6   1   7       17.43        9.28      5.28 o
   7   1   7        0.02        7.37      5.99 o
   8   1   7        1.73        4.27      8.09 o
   9   1   7        0.95        9.10      5.92 o
  -9   2   7       17.12       10.34     23.33 o
  -8   2   7      114.68      208.79     37.00 o
  -7   2   7       24.23       23.80      6.88 o
  -6   2   7       33.05       30.89      4.11 o
  -5   2   7     1920.31     2043.41     56.65 o
  -4   2   7        1.22       -2.82      2.41 o
  -3   2   7       21.04       21.98      2.94 o
  -2   2   7       21.58       28.09      2.80 o
  -1   2   7       98.27       78.53      4.28 o
   0   2   7       60.76       55.14      3.89 o
   1   2   7      304.75      345.30      9.83 o
   2   2   7        0.00        1.05      3.04 o
   3   2   7        9.65       39.20      4.67 o
   4   2   7       55.73       43.05      4.79 o
   5   2   7       10.93       13.17      4.42 o
   6   2   7        0.71       -2.96      5.23 o
   7   2   7       11.41       15.53      6.75 o
   8   2   7       71.16       72.10      9.84 o
   9   2   7        9.81        1.28      6.54 o
  -9   3   7       11.86      -23.36     25.83 o
  -8   3   7        1.27       25.22     19.07 o
  -7   3   7      508.59      503.01     33.47 o
  -6   3   7       80.82       77.25      5.49 o
  -5   3   7      315.38      289.70      9.02 o
  -4   3   7        5.24       12.82      3.14 o
  -3   3   7        0.68        0.93      3.32 o
  -2   3   7       15.37       10.78      2.81 o
  -1   3   7      921.46      987.19     24.54 o
   0   3   7      640.41      582.38     23.64 o
   1   3   7       53.59       48.90      4.57 o
   2   3   7      359.41      388.35     12.74 o
   3   3   7       11.43        7.86      2.95 o
   4   3   7      162.59      146.86      8.22 o
   5   3   7       52.31       33.77      4.73 o
   6   3   7      193.05      193.87     11.55 o
   7   3   7       37.42       71.07     13.30 o
   8   3   7      136.09      163.81     12.87 o
   9   3   7        0.03       39.27     15.98 o
  -8   4   7        7.88       -9.65     16.13 o
  -7   4   7      154.51      211.07     19.70 o
  -6   4   7      138.59      131.36      6.28 o
  -5   4   7       30.79       34.14      5.08 o
  -4   4   7      243.53      199.91      8.05 o
  -3   4   7       66.82       84.75      5.47 o
  -2   4   7        2.58       -2.18      3.18 o
  -1   4   7       49.63       62.78      5.71 o
   0   4   7       52.62       51.75      3.84 o
   1   4   7     1202.88     1304.28     32.43 o
   2   4   7      244.37      228.63      9.20 o
   3   4   7        4.05       -2.06      4.02 o
   4   4   7       39.94       22.39      4.62 o
   5   4   7       94.09       81.69      6.18 o
   6   4   7       79.28       87.11      8.39 o
   7   4   7        9.95        7.52      4.90 o
   8   4   7      100.34      130.56     12.18 o
  -8   5   7        1.29       75.22     36.10 o
  -7   5   7       41.28       59.51     20.26 o
  -6   5   7      111.09       87.96      7.20 o
  -5   5   7      100.18       63.35      4.53 o
  -4   5   7       60.76       59.29      3.52 o
  -3   5   7       67.96       61.94      5.68 o
  -2   5   7       27.63       21.69      4.42 o
  -1   5   7        2.59       -1.92      4.23 o
   0   5   7      483.60      528.85     17.20 o
   1   5   7      805.77      829.15     21.58 o
   2   5   7      107.04       88.54      6.43 o
   3   5   7       51.40       50.64      5.46 o
   4   5   7      140.57      140.72      8.82 o
   5   5   7       11.16        2.60      4.80 o
   6   5   7       37.81       46.63      7.86 o
   7   5   7      185.86      229.90     17.71 o
   8   5   7      286.82      338.27     24.10 o
  -8   6   7      183.01      167.30     39.85 o
  -7   6   7        7.30       17.61      9.38 o
  -6   6   7        0.77        7.16      5.80 o
  -5   6   7       56.76       45.07      3.83 o
  -4   6   7        0.80        1.09      2.01 o
  -3   6   7      172.99      161.31      8.74 o
  -2   6   7       23.24       28.14      6.88 o
  -1   6   7       69.46       69.22      5.00 o
   0   6   7      156.40      163.12     12.09 o
   1   6   7        1.34        6.07      4.24 o
   2   6   7       13.42       11.61      3.71 o
   3   6   7       44.90       41.66      5.55 o
   4   6   7      586.85      611.61     20.69 o
   5   6   7        8.63       20.10      5.94 o
   6   6   7       78.46       93.18      8.64 o
   7   6   7       37.03       31.46      9.90 o
   8   6   7       53.97       52.10     21.32 o
  -8   7   7       31.04       58.37     29.38 o
  -6   7   7       21.44       47.97     28.25 o
  -5   7   7      207.08      194.64      9.99 o
  -4   7   7        4.91        6.78      4.02 o
  -3   7   7      115.53      152.56      8.53 o
  -2   7   7       27.98       26.21     11.88 o
  -1   7   7       44.41       34.16      8.35 o
   0   7   7        8.12        7.65      6.77 o
   1   7   7      908.60      911.68     31.62 o
   2   7   7       50.43       48.23      6.24 o
   3   7   7      293.48      271.90     15.99 o
   4   7   7      425.06      423.25     18.89 o
   5   7   7       67.98       44.44      5.99 o
   6   7   7        0.00        7.50      6.33 o
   7   7   7       61.65       42.89      8.63 o
   8   7   7        9.46       17.59     10.50 o
  -7   8   7       21.95       10.82     10.46 o
  -6   8   7        0.78       83.40     35.04 o
  -5   8   7      119.38      119.39      7.48 o
  -4   8   7       58.73       45.65      5.42 o
  -3   8   7       55.78       44.29      4.36 o
  -2   8   7       33.21       62.76     14.23 o
  -1   8   7        8.53        7.16      6.16 o
   0   8   7       19.37       20.48      6.38 o
   1   8   7       17.04       24.87      5.54 o
   2   8   7     1645.39     1638.88     45.61 o
   3   8   7       10.58        2.09      4.19 o
   4   8   7       12.00       15.05      4.54 o
   5   8   7       30.54       42.31      7.77 o
   6   8   7       16.28       15.89      6.89 o
   7   8   7        0.26        7.61     15.34 o
  -7   9   7        0.05       41.66     13.85 o
  -6   9   7       63.67       44.12     12.37 o
  -5   9   7      257.30      259.43     18.09 o
  -4   9   7       27.91       28.69      4.40 o
  -3   9   7       37.39       33.99      4.52 o
  -2   9   7       32.98       30.21      3.52 o
  -1   9   7      211.53      219.94     11.34 o
   0   9   7      590.72      572.56     28.95 o
   1   9   7      138.65      163.98     12.51 o
   2   9   7     1032.29     1068.34     41.45 o
   3   9   7      183.59      161.97     10.96 o
   4   9   7        7.88       21.94      7.65 o
   5   9   7       20.74        6.14      8.74 o
   6   9   7       29.57       16.78      7.81 o
   7   9   7        5.65       28.39      8.96 o
  -7  10   7       42.99       70.40     23.26 o
  -6  10   7       33.32       29.77     25.20 o
  -5  10   7       24.75       23.75      6.62 o
  -4  10   7       12.36       15.26     25.37 o
  -3  10   7        6.26       11.19      4.97 o
  -2  10   7       93.94       83.66      7.45 o
  -1  10   7      444.71      417.80     30.53 o
   0  10   7      155.75      157.85     11.88 o
   1  10   7       64.00       90.69      8.97 o
   2  10   7       89.98       93.95      8.40 o
   3  10   7        1.46       18.44      6.02 o
   4  10   7       46.57       46.03      8.53 o
   5  10   7        4.31        5.00      8.51 o
   6  10   7       48.76       49.15     12.00 o
   7  10   7       54.98       62.42     10.38 o
  -6  11   7      213.91      265.36     32.24 o
  -5  11   7        0.38       42.04     19.33 o
  -4  11   7        0.61        5.17      7.41 o
  -3  11   7        0.06       10.34      5.46 o
  -2  11   7        9.05        4.51      4.18 o
  -1  11   7       43.10       25.52      6.50 o
   0  11   7       10.13       16.47      6.99 o
   1  11   7        5.81       12.33      7.45 o
   2  11   7      165.79      202.24     13.97 o
   3  11   7        7.48       13.66     21.72 o
   4  11   7        5.21        6.61      7.56 o
   5  11   7        2.99       21.79     14.87 o
   6  11   7        1.54       -2.19      7.15 o
  -6  12   7       25.44      132.99     33.61 o
  -5  12   7        3.39        5.34      4.62 o
  -4  12   7       61.55       78.82      8.95 o
  -3  12   7       16.72       26.69      6.89 o
  -2  12   7       62.54       75.08      7.05 o
  -1  12   7      120.94      106.14     12.51 o
   0  12   7       42.97       56.53     11.24 o
   1  12   7     1799.72     1801.89     70.19 o
   2  12   7       87.73       93.50     10.46 o
   3  12   7        4.52       23.65      8.90 o
   4  12   7       17.93       27.72     10.98 o
   5  12   7       12.02       26.23     11.04 o
  -5  13   7       38.85       69.79     15.39 o
  -4  13   7        7.02       10.87      9.06 o
  -3  13   7       35.03       66.25     11.46 o
  -2  13   7       21.24       16.11      7.62 o
  -1  13   7        2.13       20.34      9.02 o
   0  13   7       59.93       74.91     10.37 o
   1  13   7       32.71       25.15      9.14 o
   2  13   7       27.62       93.71     13.94 o
   3  13   7        9.78       31.44     13.21 o
   4  13   7        0.44        7.27     14.34 o
   5  13   7       12.19       -1.92      6.71 o
  -4  14   7      158.73      137.40     16.61 o
  -3  14   7       12.67        8.96      9.47 o
  -2  14   7       19.63       18.38     10.24 o
  -1  14   7        5.34       22.34     11.38 o
   0  14   7        0.63       -2.21      7.89 o
   1  14   7        0.11        4.93      7.65 o
   2  14   7        7.55        6.02      7.42 o
   3  14   7      208.30      199.14     15.94 o
   4  14   7       40.93       29.60     12.75 o
  -2  15   7        5.49       10.05     10.29 o
  -1  15   7        7.35       -1.74     14.37 o
   0  15   7       25.89       25.62     11.52 o
   1  15   7        0.13        5.83      8.93 o
   2  15   7        4.70       -3.96     13.62 o
  -8   0   8       67.29       81.80     24.26 o
  -6   0   8       96.97      100.92      7.89 o
  -4   0   8      265.27      235.91     12.38 o
  -2   0   8      193.75      184.45     12.35 o
   0   0   8      197.80      181.10     11.56 o
   2   0   8      469.15      432.22     20.03 o
   4   0   8      421.52      432.14     19.80 o
   6   0   8       35.94       55.20     10.31 o
   8   0   8      119.40      116.87     23.38 o
  -8   1   8      104.42      116.47     31.39 o
  -7   1   8       21.93       38.06     12.07 o
  -6   1   8       19.14       13.99      3.95 o
  -5   1   8       91.49       86.91      6.45 o
  -4   1   8      226.18      241.42      7.87 o
  -3   1   8      868.45      861.79     20.87 o
  -2   1   8        7.88        3.05      2.51 o
  -1   1   8        1.18       -0.48      2.63 o
   0   1   8      382.20      377.63     17.26 o
   1   1   8      146.79      132.75      7.85 o
   2   1   8      432.57      409.97     12.44 o
   3   1   8      113.43      111.82      7.43 o
   4   1   8       79.54       63.73      7.26 o
   5   1   8       80.50       76.16      6.37 o
   6   1   8       24.50       20.19      4.85 o
   7   1   8       51.68       43.39      8.10 o
   8   1   8       22.96       46.16     13.01 o
  -8   2   8       28.15       47.78     23.43 o
  -7   2   8       34.59       72.88     20.81 o
  -6   2   8       15.34       23.30      4.36 o
  -5   2   8     1805.91     1874.50     54.35 o
  -4   2   8       35.23       31.75      3.77 o
  -3   2   8      286.61      277.44      9.42 o
  -2   2   8      138.42      153.87      6.84 o
  -1   2   8      617.74      599.40     14.28 o
   0   2   8       60.64       71.92      4.35 o
   1   2   8        0.06        8.50      3.38 o
   2   2   8      439.54      408.13     14.33 o
   3   2   8       23.81       22.07      5.27 o
   4   2   8        5.47        8.44      3.85 o
   5   2   8       25.22       36.50      7.70 o
   6   2   8        0.28        7.50      4.30 o
   7   2   8       11.43       -3.90      5.98 o
   8   2   8       24.19       30.70      7.88 o
  -8   3   8       12.92       38.79     17.43 o
  -7   3   8       12.86        9.49     16.82 o
  -6   3   8       95.38      111.31     10.35 o
  -5   3   8      740.91      706.38     25.20 o
  -4   3   8       97.87      108.42      9.37 o
  -3   3   8      114.99      102.72      6.80 o
  -2   3   8      452.89      422.83     14.74 o
  -1   3   8      192.01      181.46      7.23 o
   0   3   8       37.46       42.11      3.68 o
   1   3   8      427.90      461.79     13.62 o
   2   3   8       32.29       39.72      4.65 o
   3   3   8        3.85       13.38      4.11 o
   4   3   8        1.23       -6.54      4.36 o
   5   3   8        2.04       -3.63      3.62 o
   6   3   8       57.66       63.92      7.49 o
   7   3   8       24.95        8.91      5.28 o
   8   3   8        9.14       -0.70      6.16 o
  -7   4   8        9.12        9.61      8.36 o
  -6   4   8        0.79       14.15     16.42 o
  -5   4   8        9.76       15.98      3.49 o
  -4   4   8        0.03       -0.18      4.72 o
  -3   4   8        7.11        5.55      3.95 o
  -2   4   8       36.55       32.03      3.66 o
  -1   4   8      174.46      160.55      6.22 o
   0   4   8       23.32       19.68      3.50 o
   1   4   8      450.25      457.58     12.65 o
   2   4   8      228.97      238.83      9.66 o
   3   4   8       71.78       72.16      6.39 o
   4   4   8      126.50      113.68      7.97 o
   5   4   8        4.95        4.82      4.40 o
   6   4   8        0.94       -1.99      5.90 o
   7   4   8       96.53      115.13     10.25 o
   8   4   8       82.82      117.57     11.53 o
  -8   5   8       26.46       -5.31     24.05 o
  -7   5   8        0.02       -8.91      9.94 o
  -6   5   8      390.22      391.41     27.75 o
  -5   5   8      376.67      320.05     13.23 o
  -4   5   8       36.68       30.26      5.58 o
  -3   5   8      104.51       67.57      5.59 o
  -2   5   8       26.07       20.05      4.98 o
  -1   5   8      168.41      203.62      9.69 o
   0   5   8       19.04       19.54      4.40 o
   1   5   8       58.92       67.11      4.99 o
   2   5   8      366.80      335.48     12.47 o
   3   5   8      241.23      236.99     12.22 o
   4   5   8        9.88        7.08      4.50 o
   5   5   8       17.87       15.48      8.50 o
   6   5   8       40.22       58.31      9.95 o
   7   5   8        0.03       21.92      7.98 o
   8   5   8      106.73       96.92     12.61 o
  -8   6   8       42.65       15.29     18.39 o
  -7   6   8        1.59       -1.47     13.16 o
  -6   6   8       49.79       41.04     10.89 o
  -5   6   8      215.42      210.87     12.49 o
  -4   6   8       18.04        8.77      3.82 o
  -3   6   8       30.06       24.75      3.67 o
  -2   6   8       21.34       46.21      9.22 o
  -1   6   8       76.22       79.04      7.83 o
   0   6   8      385.40      399.44     27.53 o
   1   6   8       57.11       64.57      6.37 o
   2   6   8        4.05        2.39      4.69 o
   3   6   8      154.67      160.64      9.04 o
   4   6   8      745.16      785.81     32.73 o
   5   6   8       25.20       22.85      5.99 o
   6   6   8       74.09       50.34      9.51 o
   7   6   8       14.81        1.90     11.99 o
   8   6   8       66.22       76.82      9.85 o
  -7   7   8       69.64      115.30     15.92 o
  -6   7   8        6.94       -4.11     19.48 o
  -5   7   8       81.21       73.05      8.91 o
  -4   7   8       89.18       79.92      6.66 o
  -3   7   8      992.09      905.10     35.85 o
  -2   7   8        0.84       13.40      6.50 o
  -1   7   8       27.67       26.03      5.56 o
   0   7   8       23.91        8.13      4.67 o
   1   7   8       36.01       48.63      5.40 o
   2   7   8      441.02      444.40     16.17 o
   3   7   8       44.98       48.20      7.27 o
   4   7   8      716.91      738.41     30.16 o
   5   7   8       27.68       21.33      8.21 o
   6   7   8       62.26       51.36      6.81 o
   7   7   8        3.12       14.00      8.89 o
  -7   8   8        0.84       -3.21     11.01 o
  -5   8   8        0.09       -6.12      4.08 o
  -4   8   8       66.98       49.67      8.01 o
  -3   8   8        4.77        6.10      5.80 o
  -2   8   8       14.62       23.08      7.52 o
  -1   8   8       13.00       24.56      7.74 o
   0   8   8       48.97       79.96     11.12 o
   1   8   8        4.95        4.64      4.04 o
   2   8   8        1.46        3.92      8.35 o
   3   8   8        0.42       -6.20      4.42 o
   4   8   8       21.45       26.45      5.81 o
   5   8   8       15.49       23.55      7.33 o
   6   8   8        9.21      -10.68      7.12 o
   7   8   8        0.00        0.23     11.67 o
  -7   9   8       15.58       73.62     24.15 o
  -6   9   8        1.96        5.80      9.93 o
  -5   9   8      126.50       86.64     15.03 o
  -4   9   8       12.71       -9.17     13.39 o
  -3   9   8        9.63       31.19      8.08 o
  -2   9   8       48.46       38.92      7.64 o
  -1   9   8        1.33       49.53      9.53 o
   0   9   8       51.86       63.49      9.24 o
   1   9   8       20.96        4.45      6.34 o
   2   9   8      900.76      922.90     39.90 o
   3   9   8      144.38      132.70     10.65 o
   4   9   8        0.43        2.80     10.23 o
   5   9   8       63.23       65.85     10.82 o
   6   9   8        2.06       30.60      8.38 o
   7   9   8        0.29        1.79     10.89 o
  -6  10   8       13.54       -5.79     23.05 o
  -5  10   8      106.42      110.97     14.59 o
  -4  10   8       45.31       40.27     25.93 o
  -3  10   8       27.71       19.49      8.67 o
  -2  10   8       87.80       68.73      8.79 o
  -1  10   8       41.27       30.28      7.18 o
   0  10   8       72.28       67.92      8.23 o
   1  10   8        4.41       -3.43      6.72 o
   2  10   8       10.84       30.98      7.03 o
   3  10   8      103.28      108.44     11.62 o
   4  10   8        0.11       -0.47      6.96 o
   5  10   8        9.57       19.70      9.28 o
   6  10   8        0.42        8.34      9.14 o
  -6  11   8      128.07      183.49     25.28 o
  -5  11   8       24.63       34.98      9.41 o
  -4  11   8       54.69       46.60      8.54 o
  -3  11   8       73.36       85.70     13.41 o
  -2  11   8        9.04       21.57     16.08 o
  -1  11   8        4.95        5.26      7.86 o
   0  11   8       35.10       29.21     11.62 o
   1  11   8     1002.96     1048.13     57.59 o
   2  11   8        4.17        0.72      6.87 o
   3  11   8        4.41       12.02      7.46 o
   4  11   8        3.30        1.91      9.87 o
   5  11   8        4.72       14.95     10.73 o
   6  11   8       10.01        3.55      8.00 o
  -5  12   8        8.56       13.37     18.95 o
  -4  12   8        3.21       -3.48      7.31 o
  -3  12   8        0.11       25.87      9.86 o
  -2  12   8        5.33       29.37     20.13 o
  -1  12   8      146.87      228.33     18.05 o
   0  12   8       10.35       -9.57      9.19 o
   1  12   8       79.27       76.49      9.65 o
   2  12   8       47.42       77.20     16.99 o
   3  12   8       53.28       59.88     12.39 o
   4  12   8       47.00       93.57     14.02 o
   5  12   8       20.88       21.70     10.27 o
  -4  13   8      102.57       83.49     10.62 o
  -3  13   8        0.53        3.49      8.14 o
  -2  13   8      177.49      176.87     19.87 o
  -1  13   8        0.65        6.32      8.42 o
   0  13   8       27.67       43.26     15.10 o
   1  13   8      158.72      127.71     20.09 o
   2  13   8      118.10      125.92     14.78 o
   3  13   8      314.77      304.10     19.90 o
   4  13   8        2.05      -17.18     11.45 o
  -3  14   8        7.68        4.46      9.03 o
  -2  14   8       55.86       65.50     15.75 o
  -1  14   8        3.65       34.98     10.40 o
   0  14   8       35.13       54.82     17.39 o
   1  14   8       24.03       37.32     10.46 o
   2  14   8       42.63        7.80      9.13 o
   3  14   8      282.95      263.21     23.95 o
  -1  15   8        0.09       41.83     29.07 o
   0  15   8        6.33       57.09     14.65 o
   1  15   8       25.16       30.62     14.92 o
  -7   0   9       31.39       11.88     11.48 o
  -5   0   9      108.85      104.89      8.86 o
  -3   0   9    12716.85    12932.88    479.24 o
  -1   0   9      138.96      124.93      8.51 o
   1   0   9      922.14      889.80     47.37 o
   3   0   9        1.95        0.94      6.43 o
   5   0   9      180.79      220.67     18.99 o
   7   0   9       10.94       10.95      9.48 o
  -8   1   9        2.38       36.59     26.74 o
  -7   1   9       63.57       46.17     16.29 o
  -6   1   9       47.68       41.45      4.96 o
  -5   1   9      169.65      183.04      8.49 o
  -4   1   9       16.21       11.40      4.17 o
  -3   1   9     1823.51     1902.32     53.39 o
  -2   1   9       78.72       79.66      5.70 o
  -1   1   9       34.11       36.44      4.22 o
   0   1   9       50.69       39.67      4.62 o
   1   1   9        0.17        9.01      3.73 o
   2   1   9        3.01        0.74      4.17 o
   3   1   9      242.83      279.59     12.89 o
   4   1   9        1.38       -2.09      3.56 o
   5   1   9      101.15       97.01      8.65 o
   6   1   9        9.25       -1.62      8.31 o
   7   1   9        1.65       -1.17      6.41 o
   8   1   9        8.93       25.57      8.93 o
  -8   2   9       12.36      -13.68     14.45 o
  -7   2   9       13.98       11.97     18.56 o
  -6   2   9      129.48      132.90     14.59 o
  -5   2   9       57.73       53.98      5.44 o
  -4   2   9      104.75       96.33      4.67 o
  -3   2   9      519.76      496.33     14.93 o
  -2   2   9       10.47       13.87      2.99 o
  -1   2   9      853.56      856.82     22.46 o
   0   2   9      220.78      226.46      9.98 o
   1   2   9       19.41       13.34      5.72 o
   2   2   9      122.60      109.94      7.62 o
   3   2   9        1.77       -4.38      4.39 o
   4   2   9      117.19       86.68     10.89 o
   5   2   9        3.73       -5.35      4.16 o
   6   2   9       56.13       48.50      6.26 o
   7   2   9        5.53       16.21      6.63 o
   8   2   9        5.60       17.78      8.41 o
  -8   3   9        1.54      -11.77     14.48 o
  -7   3   9       31.76       42.04     23.76 o
  -6   3   9       36.04       41.18     11.03 o
  -5   3   9      169.73      145.68      8.57 o
  -4   3   9      268.02      292.01     11.62 o
  -3   3   9       93.30      104.28      6.63 o
  -2   3   9       58.82       61.43      4.97 o
  -1   3   9      142.85      137.92      7.30 o
   0   3   9        0.00        2.08      3.01 o
   1   3   9       72.57       43.67      6.25 o
   2   3   9       20.48       20.11      5.51 o
   3   3   9        2.42        0.36      4.40 o
   4   3   9        0.06       -3.44      4.09 o
   5   3   9       68.70       48.47      7.34 o
   6   3   9        5.85        7.84      6.64 o
   7   3   9        1.07        3.56      5.35 o
   8   3   9       14.35       21.74     19.85 o
  -8   4   9        2.55        6.24     18.94 o
  -7   4   9       33.30       49.44     26.08 o
  -6   4   9       10.37       -5.29      9.70 o
  -5   4   9       15.31       13.51      4.88 o
  -4   4   9       26.94        9.38      4.81 o
  -3   4   9       78.86      118.16      7.35 o
  -2   4   9        2.94       24.34      5.40 o
  -1   4   9        7.79       16.31      5.52 o
   0   4   9      250.79      240.16     10.42 o
   1   4   9       24.87       19.62      7.49 o
   2   4   9       10.71        0.36      3.43 o
   3   4   9        0.00        0.10      4.06 o
   4   4   9        0.28       -4.56      6.02 o
   5   4   9       44.76       49.49      6.97 o
   6   4   9        3.07       18.93     13.66 o
   7   4   9       24.19       49.26     10.70 o
   8   4   9        0.12       -2.44      6.76 o
  -7   5   9      135.23      128.04     40.80 o
  -6   5   9      168.08      161.27     20.32 o
  -5   5   9      105.86       85.38      8.86 o
  -4   5   9       20.65       18.08      5.39 o
  -3   5   9       39.56       26.45     11.33 o
  -2   5   9       30.71       33.41      6.39 o
  -1   5   9      766.30      682.93     25.19 o
   0   5   9       44.16       31.18      6.34 o
   1   5   9        0.20       -1.55      4.01 o
   2   5   9        5.47        4.46      3.63 o
   3   5   9      109.49       86.75      9.01 o
   4   5   9        6.48       14.26      7.11 o
   5   5   9       16.69       28.24      7.90 o
   6   5   9      266.68      306.45     15.06 o
   7   5   9       50.86       53.45     12.86 o
  -7   6   9        1.28       -2.53     19.76 o
  -6   6   9       56.04       70.97      8.71 o
  -5   6   9       53.01       49.09      7.63 o
  -4   6   9      497.02      455.23     20.34 o
  -3   6   9       12.82       27.68      7.63 o
  -2   6   9        0.29       18.65      6.39 o
  -1   6   9        0.64        1.53      4.63 o
   0   6   9        0.39       -9.37      6.25 o
   1   6   9        5.87       12.03      6.10 o
   2   6   9        4.27       11.37      4.00 o
   3   6   9      988.69      960.97     36.23 o
   4   6   9        2.05        8.56      4.55 o
   5   6   9       14.14        5.66     11.49 o
   6   6   9      190.36      202.18     13.92 o
   7   6   9       18.46       41.39     17.52 o
  -7   7   9        1.54      -23.37     15.66 o
  -6   7   9        4.63       13.39      8.34 o
  -5   7   9        0.02        2.44      5.00 o
  -4   7   9       90.46       82.25      8.40 o
  -3   7   9       25.68       23.91      6.84 o
  -2   7   9       82.18       79.91     11.37 o
  -1   7   9       44.38       28.80      6.44 o
   0   7   9      112.62      102.37     10.54 o
   1   7   9        0.54       -8.56      5.71 o
   2   7   9       16.01       19.39      6.87 o
   3   7   9       50.71       47.60      8.23 o
   4   7   9      316.91      347.15     16.44 o
   5   7   9      115.29      113.97     11.92 o
   6   7   9        9.27        8.16      9.82 o
   7   7   9       46.16       37.08     11.59 o
  -7   8   9       14.81       35.65     25.34 o
  -6   8   9        1.27        7.06      4.43 o
  -5   8   9        4.77        5.55      6.37 o
  -4   8   9        0.22        0.96      9.63 o
  -3   8   9      830.87      808.05     42.61 o
  -2   8   9       20.08        8.24      5.93 o
  -1   8   9       47.28       31.79      6.63 o
   0   8   9       10.34       12.13      7.51 o
   1   8   9       12.68        0.69      5.59 o
   2   8   9        1.91       17.68      5.74 o
   3   8   9      114.88       88.34      8.29 o
   4   8   9      298.07      288.25     19.18 o
   5   8   9        5.99       10.36      5.47 o
   6   8   9        8.94      -11.54      7.69 o
   7   8   9       13.88       15.24     17.89 o
  -6   9   9        1.33        0.89     17.36 o
  -5   9   9       21.29        9.43      5.36 o
  -4   9   9       11.40       -6.63      9.98 o
  -3   9   9       26.59       29.23      9.03 o
  -2   9   9        9.45        3.45      7.50 o
  -1   9   9        1.24       34.93     12.48 o
   0   9   9        0.58       17.34      7.66 o
   1   9   9       22.55       34.83     15.95 o
   2   9   9       15.18       12.71      5.38 o
   3   9   9        1.86        7.37      5.18 o
   4   9   9       80.20       79.73     10.36 o
   5   9   9       21.32        6.24      8.17 o
   6   9   9        0.13       22.14      7.92 o
  -6  10   9       14.73      -11.95     16.07 o
  -5  10   9       17.10       48.59      8.20 o
  -4  10   9       57.18       96.46     16.55 o
  -3  10   9        5.23       -2.85      5.80 o
  -2  10   9        2.32        0.70      6.94 o
  -1  10   9       16.88       27.69      7.35 o
   0  10   9        1.63       -5.51     15.68 o
   1  10   9       19.90       16.13      8.50 o
   2  10   9       71.48       89.56     12.61 o
   3  10   9        9.93       14.83     10.67 o
   4  10   9       36.88       19.16      7.36 o
   5  10   9        0.02        6.15      7.72 o
   6  10   9       11.10        9.31     11.71 o
  -5  11   9        0.10        6.11      7.14 o
  -4  11   9       64.04       51.30     11.17 o
  -3  11   9        0.66       -2.82     22.49 o
  -2  11   9        9.57       13.41      8.41 o
  -1  11   9        0.21       15.92      6.92 o
   0  11   9      190.72      217.07     17.31 o
   1  11   9      224.15      238.65     15.48 o
   2  11   9        0.79        0.00      7.32 o
   3  11   9      109.82       45.32     19.21 o
   4  11   9        7.49       10.13     12.74 o
   5  11   9       26.53       37.22     12.00 o
  -4  12   9      141.52      168.55     16.63 o
  -3  12   9       14.90       -0.88     12.92 o
  -2  12   9       12.05       50.85     14.25 o
  -1  12   9       37.80       69.99     11.20 o
   0  12   9      115.07      126.72     20.50 o
   1  12   9        4.93       -6.79      8.37 o
   2  12   9       96.48       92.10     18.20 o
   3  12   9       51.87       70.29     14.72 o
   4  12   9      167.20      235.64     25.60 o
  -3  13   9        0.36       42.91     11.51 o
  -2  13   9      191.33      200.53     20.94 o
  -1  13   9       25.89       22.00     16.94 o
   0  13   9        0.04        8.70      7.76 o
   1  13   9       15.25       18.52      8.83 o
   2  13   9       23.71       20.53     10.41 o
   3  13   9      331.10      351.03     33.37 o
  -1  14   9        1.46       13.38     13.34 o
   0  14   9       10.35        3.36      9.17 o
   1  14   9       62.33       62.22     15.45 o
  -6   0  10      409.48      459.43     49.89 o
  -4   0  10       44.41       31.40      6.17 o
  -2   0  10      538.15      575.78     23.79 o
   0   0  10       68.18       63.42     10.50 o
   2   0  10      332.56      294.02     19.29 o
   4   0  10      395.88      478.26     28.95 o
   6   0  10       80.32       55.52     12.72 o
  -7   1  10        1.43       46.12     17.14 o
  -6   1  10        4.90       13.17      7.39 o
  -5   1  10       67.96       73.67      8.17 o
  -4   1  10       13.39       16.28      3.63 o
  -3   1  10      261.20      248.16      9.70 o
  -2   1  10       18.30       14.60      4.11 o
  -1   1  10     1285.83     1342.64     32.79 o
   0   1  10      101.27       80.60      8.52 o
   1   1  10       62.19       41.62      6.49 o
   2   1  10       20.01       16.46      5.57 o
   3   1  10       11.21       19.78      6.31 o
   4   1  10      231.54      232.51     22.07 o
   5   1  10       30.60       53.10      9.66 o
   6   1  10       56.73       47.68     10.38 o
   7   1  10        7.20       21.49      5.51 o
  -7   2  10        3.57        0.72     15.01 o
  -6   2  10       77.23       79.53     11.88 o
  -5   2  10        4.00        9.65      4.43 o
  -4   2  10        3.43        5.89      3.21 o
  -3   2  10      274.17      271.04     12.78 o
  -2   2  10       74.41       73.89      5.72 o
  -1   2  10      690.58      671.09     19.05 o
   0   2  10       28.52       27.55      4.43 o
   1   2  10       79.43       75.21      5.82 o
   2   2  10       89.46       81.71      9.59 o
   3   2  10       15.50        9.13      4.55 o
   4   2  10       13.86       36.55      5.71 o
   5   2  10       11.11       14.35      8.30 o
   6   2  10        8.03       -5.61      6.93 o
   7   2  10        1.66       -5.54     11.50 o
  -7   3  10        5.31        3.28     17.47 o
  -6   3  10        2.22      -13.40      8.95 o
  -5   3  10        1.01        3.05      5.30 o
  -4   3  10      370.37      370.14     14.44 o
  -3   3  10        6.90        6.23      3.81 o
  -2   3  10       72.89       74.36      8.71 o
  -1   3  10      144.88      120.89      7.17 o
   0   3  10       16.67       10.81      4.65 o
   1   3  10      104.75      102.67     16.92 o
   2   3  10      139.25      131.87      9.73 o
   3   3  10        7.64        2.16      6.04 o
   4   3  10       88.71      103.70      8.19 o
   5   3  10       16.87        9.90      5.94 o
   6   3  10        5.26        4.19      4.72 o
   7   3  10       64.10       75.20     11.37 o
  -7   4  10       20.24        4.02     16.20 o
  -6   4  10        1.02       11.91     12.62 o
  -5   4  10      118.77      139.70     11.52 o
  -4   4  10       40.26       32.04      6.78 o
  -3   4  10       58.15       31.64      6.47 o
  -2   4  10       19.51        8.30      4.11 o
  -1   4  10       87.26       71.29      6.83 o
   0   4  10       54.76       80.84      7.59 o
   1   4  10       57.84       49.27      6.00 o
   2   4  10        0.57       -4.30      4.60 o
   3   4  10      114.43      113.26     10.31 o
   4   4  10       70.46       46.74      7.05 o
   5   4  10       96.57       67.24      9.10 o
   6   4  10        3.83       15.05      9.34 o
   7   4  10        0.44       -1.83      6.19 o
  -7   5  10      171.27      232.99     35.17 o
  -6   5  10        0.91       -3.60     13.62 o
  -5   5  10        8.66        4.33     10.26 o
  -4   5  10      242.87      229.21     13.16 o
  -3   5  10       23.50       36.93      6.29 o
  -2   5  10        7.81       17.41      4.67 o
  -1   5  10       46.27       26.78      5.18 o
   0   5  10        9.92       -8.94      6.46 o
   1   5  10        0.69       -5.99      5.67 o
   2   5  10      477.73      466.41     27.14 o
   3   5  10       91.12       77.56      7.41 o
   4   5  10        5.95       25.03      7.13 o
   5   5  10        5.18       -5.10      5.52 o
   6   5  10      327.88      392.17     20.03 o
   7   5  10       28.79       28.49     12.74 o
  -7   6  10        0.60      -22.69     15.13 o
  -6   6  10       59.41       64.17      8.11 o
  -5   6  10        5.53       10.68      6.48 o
  -4   6  10        2.71       -3.54      6.90 o
  -3   6  10      535.84      432.91     22.46 o
  -2   6  10        0.02        7.65      7.31 o
  -1   6  10      515.07      442.63     18.47 o
   0   6  10        0.29        4.87      5.33 o
   1   6  10      105.76      144.39     21.51 o
   2   6  10        0.35       -5.80      6.87 o
   3   6  10        3.10       -1.50      5.51 o
   4   6  10      220.42      236.29     17.46 o
   5   6  10       60.13       29.67     12.33 o
   6   6  10      174.46      188.53     14.44 o
   7   6  10        6.74       18.92     10.40 o
  -6   7  10       46.17       60.55      8.90 o
  -5   7  10       26.79       35.28      9.57 o
  -4   7  10       29.33        3.39      5.18 o
  -3   7  10       56.62       41.42      6.36 o
  -2   7  10      224.80      135.25     12.53 o
  -1   7  10      125.86       89.87     10.61 o
   0   7  10       14.77       29.33      7.09 o
   1   7  10       53.41       30.41      8.84 o
   2   7  10      116.04      110.06     13.16 o
   3   7  10       31.35       22.96      5.80 o
   4   7  10       17.53       22.60      7.90 o
   5   7  10       89.10      110.09     15.02 o
   6   7  10       22.95       25.95      8.02 o
  -6   8  10       48.36        8.40     16.27 o
  -4   8  10        2.24       44.84     14.42 o
  -3   8  10      137.67      111.57      9.01 o
  -2   8  10      204.37      179.51     17.37 o
  -1   8  10      162.70      166.68     16.75 o
   0   8  10       90.06       76.40     10.79 o
   1   8  10       87.65       51.85     11.36 o
   2   8  10        0.67        7.33      7.25 o
   3   8  10        7.56       -6.48      6.76 o
   4   8  10      405.72      427.58     25.29 o
   5   8  10      311.50      237.84     20.44 o
   6   8  10       20.57       20.66     12.99 o
  -5   9  10        0.94        3.36      6.99 o
  -4   9  10       36.56       59.16     15.58 o
  -3   9  10        4.23       14.28     12.48 o
  -2   9  10       49.86       22.01      7.37 o
  -1   9  10       50.52       42.53      8.52 o
   0   9  10       49.30       21.65      9.98 o
   1   9  10        0.28       15.66     11.69 o
   2   9  10       39.76       52.13     12.22 o
   3   9  10       13.18        2.86      9.26 o
   4   9  10       21.28       14.51      6.36 o
   5   9  10       19.00        1.61     14.45 o
  -5  10  10        5.30        8.71      4.89 o
  -4  10  10        0.10       12.61      8.76 o
  -3  10  10       12.47       17.72      7.50 o
  -2  10  10       16.68       -4.53     13.76 o
  -1  10  10        5.85        9.79      8.99 o
   0  10  10        6.15       24.63     13.98 o
   1  10  10        2.99       -1.49      7.98 o
   2  10  10      109.20       77.07     17.27 o
   3  10  10       33.97       29.40      9.07 o
   4  10  10        4.62        7.29     14.63 o
   5  10  10        1.78        0.57     14.94 o
  -4  11  10        0.00       10.70     28.35 o
  -3  11  10        7.89        9.49      8.10 o
  -2  11  10        1.65       38.10     18.38 o
  -1  11  10       33.98        7.42     20.62 o
   0  11  10        4.71       41.90     10.95 o
   1  11  10       67.68       72.24     13.39 o
   2  11  10        0.89       26.74     13.51 o
   3  11  10        7.16       42.82     10.80 o
   4  11  10        7.67       -1.69      9.62 o
  -3  12  10        2.80       -8.60      8.09 o
  -2  12  10        2.26       -0.52     12.82 o
  -1  12  10        0.57        8.36      9.75 o
   0  12  10      123.90      107.15     15.75 o
   1  12  10       12.84       68.06     17.83 o
   2  12  10       34.32       30.96     19.72 o
   3  12  10      220.86      186.38     20.14 o
  -2  13  10        5.05       -5.42      9.51 o
  -1  13  10       53.50       92.56     14.59 o
   0  13  10        6.91        4.94      9.96 o
   1  13  10        4.99        1.15      8.54 o
   2  13  10       40.56       33.25     13.23 o
  -5   0  11       29.64       37.68      7.67 o
  -3   0  11      588.03      656.26     29.88 o
  -1   0  11     2879.41     2927.58    119.67 o
   1   0  11      170.27      178.46     14.66 o
   3   0  11       24.42       47.99     10.08 o
   5   0  11       41.52       34.35     21.85 o
   7   0  11        0.66        0.10      7.75 o
  -6   1  11       21.29        0.80     10.78 o
  -5   1  11       64.89       40.93      6.76 o
  -4   1  11        0.16        3.93      5.31 o
  -3   1  11       56.54       53.70      4.39 o
  -2   1  11      156.02      173.23     11.38 o
  -1   1  11     3044.47     3033.59     87.41 o
   0   1  11      145.36      140.29      9.88 o
   1   1  11       42.26       49.46      6.27 o
   2   1  11       11.80        2.10      4.56 o
   3   1  11       56.63       59.89      9.86 o
   4   1  11       37.07       54.28     14.88 o
   5   1  11        6.13       24.36      5.85 o
   6   1  11        5.96        7.21      5.32 o
   7   1  11       12.26        5.21      6.68 o
  -6   2  11        0.15      -16.28     10.88 o
  -5   2  11       16.37       28.23      5.67 o
  -4   2  11        8.60       -1.17      3.69 o
  -3   2  11      124.01      126.87      9.30 o
  -2   2  11      729.99      713.50     25.53 o
  -1   2  11      130.95      144.68      7.35 o
   0   2  11      113.52      114.25      7.25 o
   1   2  11      195.10      165.09     14.77 o
   2   2  11       41.91       50.43      5.86 o
   3   2  11       22.99       19.74      6.63 o
   4   2  11        0.64        2.47      7.04 o
   5   2  11       21.23       27.24      8.63 o
   6   2  11       35.03       58.83      7.59 o
   7   2  11       62.38       78.13     10.88 o
  -7   3  11       14.23       32.55     18.02 o
  -6   3  11       47.65       68.13     23.80 o
  -5   3  11      146.27      117.86     10.72 o
  -4   3  11       56.90       64.65      7.24 o
  -3   3  11        0.51       -0.61      4.21 o
  -2   3  11        0.71       -0.57      3.94 o
  -1   3  11      391.68      350.52     29.80 o
   0   3  11       57.46       61.86      6.80 o
   1   3  11      894.67      950.66     33.24 o
   2   3  11        0.04       -6.25      4.89 o
   3   3  11        2.85        0.10      4.71 o
   4   3  11       14.35       16.12      6.44 o
   5   3  11       12.35        4.33      6.05 o
   6   3  11        0.02       -9.52      6.34 o
   7   3  11       29.43       43.15      8.18 o
  -7   4  11       22.15       37.91     21.20 o
  -6   4  11       33.23       59.01     16.53 o
  -5   4  11      104.13       81.31     11.82 o
  -4   4  11        5.24        9.47      7.13 o
  -3   4  11       29.18       21.71      4.61 o
  -2   4  11       48.26       35.96      5.31 o
  -1   4  11      109.58      116.42      8.06 o
   0   4  11       19.41       22.33      5.60 o
   1   4  11        2.70        7.06      5.48 o
   2   4  11       29.20       65.07     10.09 o
   3   4  11        1.40       14.59      5.36 o
   4   4  11       62.52       52.74      8.73 o
   5   4  11       35.55       38.71      6.76 o
   6   4  11        2.06        1.14      5.43 o
  -6   5  11        0.13      -14.10      9.40 o
  -5   5  11        1.05       18.58      9.73 o
  -4   5  11        5.31       -2.38      8.55 o
  -3   5  11        6.39       12.87      5.14 o
  -2   5  11       19.60       14.88      4.54 o
  -1   5  11       49.20       38.88      7.16 o
   0   5  11       26.59       11.85     10.82 o
   1   5  11      125.81      110.84      8.96 o
   2   5  11       20.57       13.27      5.02 o
   3   5  11        3.92       -3.54      7.07 o
   4   5  11       71.96       72.55     11.73 o
   5   5  11        5.56       -9.30      7.83 o
   6   5  11        0.29        9.05      8.36 o
  -6   6  11        9.85       25.64      6.06 o
  -5   6  11        0.42       -6.60     17.65 o
  -4   6  11       21.54       42.88      8.09 o
  -3   6  11        4.68        1.67      5.25 o
  -2   6  11        9.02       -3.45      4.17 o
  -1   6  11       23.19       23.94      7.55 o
   0   6  11       21.62       30.82      9.73 o
   1   6  11       57.60       41.86      8.22 o
   2   6  11      116.84      111.49     10.41 o
   3   6  11        2.39       -1.80      5.86 o
   4   6  11       50.45       66.87      9.01 o
   5   6  11        4.83        4.02      8.78 o
   6   6  11      134.87      217.71     38.25 o
  -6   7  11       13.87       20.74      6.80 o
  -5   7  11       22.34       16.41      6.16 o
  -4   7  11        4.74        4.31     15.33 o
  -3   7  11       90.45      105.98     10.98 o
  -2   7  11      182.27      168.47     14.15 o
  -1   7  11      172.57      135.05     10.18 o
   0   7  11       56.39       39.28      8.52 o
   1   7  11        3.79       -3.52      5.39 o
   2   7  11       65.38       78.13      8.59 o
   3   7  11       50.48       60.89     10.26 o
   4   7  11        9.13       14.95      6.83 o
   5   7  11      223.27      246.99     17.76 o
   6   7  11       69.62      107.52     18.13 o
  -5   8  11        0.09       -0.06      7.69 o
  -4   8  11        0.26       -9.34     13.88 o
  -3   8  11       11.01       13.08     11.97 o
  -2   8  11      105.20      119.66     10.98 o
  -1   8  11      273.34      281.48     23.85 o
   0   8  11        6.27        6.71      6.38 o
   1   8  11       26.84       29.72      8.74 o
   2   8  11        4.08       -3.90      7.48 o
   3   8  11       31.85       50.75      8.47 o
   4   8  11        0.00       -2.64      8.41 o
   5   8  11       10.05        1.74      8.03 o
  -5   9  11        0.83        6.63      7.42 o
  -4   9  11        0.56       14.52     13.87 o
  -3   9  11        7.15        5.90      7.29 o
  -2   9  11        1.33       -0.79      8.64 o
  -1   9  11       36.54       23.60      9.62 o
   0   9  11      108.53      120.09     15.08 o
   1   9  11       36.07       52.21      9.14 o
   2   9  11       15.99       14.28      6.04 o
   3   9  11       34.15       23.65      8.68 o
   4   9  11       25.78       44.03      7.49 o
   5   9  11        0.13      -12.74      8.50 o
  -4  10  11       12.69       27.42      8.37 o
  -3  10  11        2.54        8.16      9.57 o
  -2  10  11       31.99       38.08     19.86 o
  -1  10  11       10.95       24.71      9.25 o
   0  10  11        5.23       -9.05      8.28 o
   1  10  11       70.33       67.01     11.56 o
   2  10  11       32.26       47.39     11.95 o
   3  10  11        0.48      -12.99      8.66 o
   4  10  11        2.25       13.16      8.98 o
  -3  11  11       13.09       -7.52     13.51 o
  -2  11  11        8.88       29.83     10.09 o
  -1  11  11        7.77        5.56      8.17 o
   0  11  11        0.79       -6.17     13.68 o
   1  11  11        8.80        9.02      7.93 o
   2  11  11       65.72       80.28     25.97 o
   3  11  11        1.84        3.24     11.02 o
  -2  12  11        3.43       -2.23      9.67 o
  -1  12  11        1.82      -10.29      8.74 o
   0  12  11       87.64       88.75     13.56 o
   1  12  11       35.75       20.62     10.06 o
   2  12  11       10.82      -15.61     10.41 o
  -4   0  12        8.49        1.77      7.34 o
  -2   0  12       20.70       22.73     10.24 o
   0   0  12      487.99      461.26     26.23 o
   2   0  12      104.47       97.18     10.80 o
   4   0  12       18.12       39.33     11.14 o
   6   0  12      164.95      179.96     18.16 o
  -5   1  12        0.02       22.87     16.19 o
  -4   1  12      136.89      137.48     12.01 o
  -3   1  12       10.73       13.61      6.66 o
  -2   1  12        0.86       -2.32      3.83 o
  -1   1  12       95.70       96.61      5.90 o
   0   1  12        8.74       24.80      5.50 o
   1   1  12        2.03       -0.95      4.83 o
   2   1  12        3.33       -2.09      6.45 o
   3   1  12        2.77       14.47      6.31 o
   4   1  12       37.15       30.53      7.17 o
   5   1  12        2.44        0.17      8.68 o
   6   1  12       26.52       24.22      8.72 o
  -5   2  12        0.01        8.57      7.01 o
  -4   2  12        0.42       10.55      3.90 o
  -3   2  12        9.84       10.33      4.88 o
  -2   2  12        0.45        8.66      6.57 o
  -1   2  12      164.47      178.82     10.00 o
   0   2  12      216.91      206.71     11.38 o
   1   2  12      352.16      351.99     16.46 o
   2   2  12      173.81      215.34     14.32 o
   3   2  12       39.31       49.33      7.37 o
   4   2  12        0.29       47.06     13.92 o
   5   2  12        0.03        1.92      6.50 o
   6   2  12        4.09        7.66     11.76 o
  -6   3  12       24.82       29.84      6.87 o
  -5   3  12      141.45      126.43     13.15 o
  -4   3  12      144.33      127.73      8.70 o
  -3   3  12      167.06      153.92     10.36 o
  -2   3  12       25.16       13.22      8.29 o
  -1   3  12       28.26       26.50      4.79 o
   0   3  12      108.43       86.87     10.19 o
   1   3  12     1002.50     1057.79     42.11 o
   2   3  12       30.13       31.79      9.21 o
   3   3  12        0.40       -5.01      6.35 o
   4   3  12       62.55       69.84     12.38 o
   5   3  12        3.30       10.11      6.11 o
   6   3  12       19.72       10.05      5.83 o
  -6   4  12        2.35       -2.68      7.17 o
  -5   4  12       62.62       94.87     15.62 o
  -4   4  12        0.16       10.67      6.14 o
  -3   4  12        3.48        3.77      6.59 o
  -2   4  12        3.70       -4.52      5.74 o
  -1   4  12       47.30       44.52      6.23 o
   0   4  12       88.39       84.59      7.98 o
   1   4  12       21.65       -1.65      5.80 o
   2   4  12       50.77       45.74      7.28 o
   3   4  12      190.28      205.01     13.57 o
   4   4  12       13.38       -6.59      6.05 o
   5   4  12        4.76       10.39      6.59 o
   6   4  12       11.86       33.65      8.64 o
  -6   5  12       90.44      153.05     29.17 o
  -5   5  12       25.63       15.15      8.91 o
  -4   5  12       29.14        9.54      5.65 o
  -3   5  12       89.63      107.74     10.29 o
  -2   5  12       25.21        4.81      9.31 o
  -1   5  12      107.49       81.84     10.53 o
   0   5  12        2.42       12.20      5.58 o
   1   5  12      405.06      360.99     18.91 o
   2   5  12        3.34        1.74      5.30 o
   3   5  12       80.52       69.25      8.39 o
   4   5  12       12.84       21.17      8.28 o
   5   5  12       55.00       59.35     10.67 o
  -5   6  12       28.19       33.19     13.30 o
  -4   6  12       10.48       13.26      6.86 o
  -3   6  12       20.14       35.11      9.13 o
  -2   6  12       35.52       46.47      7.65 o
  -1   6  12       57.99       76.74      9.95 o
   0   6  12        4.37        1.41      8.19 o
   1   6  12       24.91       13.59      7.71 o
   2   6  12       27.96       31.63      6.30 o
   3   6  12       18.30       25.40     11.59 o
   4   6  12       49.50       23.23      8.54 o
   5   6  12       15.38       16.70      6.98 o
  -5   7  12        0.05       -0.23      6.38 o
  -4   7  12       40.75       42.50      7.79 o
  -3   7  12        4.48       10.38      8.08 o
  -2   7  12        3.45       12.42      6.51 o
  -1   7  12      148.43      161.39     10.65 o
   0   7  12        2.00        1.41     12.28 o
   1   7  12        8.46        8.09      6.12 o
   2   7  12        0.71        2.60      7.76 o
   3   7  12        2.11        0.58      5.77 o
   4   7  12       13.13       25.11      8.67 o
   5   7  12        1.37       -3.41      7.55 o
  -4   8  12        5.79       27.59      6.88 o
  -3   8  12       14.71       43.33      9.40 o
  -2   8  12       63.71       59.81      7.68 o
  -1   8  12        0.02        7.88      6.10 o
   0   8  12      193.32      195.58     15.04 o
   1   8  12        1.67       -0.84      6.34 o
   2   8  12        2.26       10.05      7.78 o
   3   8  12        4.84       20.24     11.03 o
   4   8  12       86.01      118.59     14.34 o
  -4   9  12       12.87       44.38     19.27 o
  -3   9  12       34.00       26.11     14.55 o
  -2   9  12       25.67       33.56     11.31 o
  -1   9  12        9.81       24.73      8.98 o
   0   9  12       98.58      113.92     15.10 o
   1   9  12       11.16        8.17     10.00 o
   2   9  12        2.99       -6.51      5.91 o
   3   9  12        0.48       -8.99      5.99 o
   4   9  12       14.66       27.01     25.74 o
  -3  10  12        7.60       11.80      8.63 o
  -2  10  12       18.61        2.67      8.58 o
  -1  10  12       21.41       20.85      7.67 o
   0  10  12        0.28        3.08      8.85 o
   1  10  12       21.82        4.41      7.90 o
   2  10  12        6.57        1.69     14.54 o
   3  10  12       22.30       25.57      7.82 o
  -1  11  12        0.12        3.48     10.30 o
   0  11  12       27.35       58.15     18.04 o
   1  11  12       28.34       56.72     10.71 o
  -5   0  13       23.26       24.53      8.23 o
  -3   0  13        7.42       10.09      7.34 o
  -1   0  13       17.27       -3.25      7.26 o
   1   0  13      356.27      430.02     37.54 o
   3   0  13       23.44       13.54      9.22 o
   5   0  13       10.19       11.32     15.90 o
  -5   1  13       22.28       23.71      7.86 o
  -4   1  13        1.15        9.31      4.90 o
  -3   1  13       15.09       20.32     13.06 o
  -2   1  13        1.03       -0.61      4.70 o
  -1   1  13       66.39       96.26      9.22 o
   0   1  13      161.41      163.58     13.98 o
   1   1  13      413.80      368.66     26.56 o
   2   1  13      147.47      156.09     11.72 o
   3   1  13        2.64       -0.67      7.35 o
   4   1  13       10.07       13.98      7.43 o
   5   1  13        6.09        3.79      7.73 o
  -5   2  13        5.88       26.09     12.11 o
  -4   2  13       62.44       67.29      9.80 o
  -3   2  13      300.35      357.94     19.27 o
  -2   2  13        9.20       19.06      6.25 o
  -1   2  13        2.00       14.23      8.76 o
   0   2  13       16.14       22.62      7.31 o
   1   2  13      778.06      842.46     49.02 o
   2   2  13       31.31       24.85      6.96 o
   3   2  13       45.63       59.99      8.50 o
   4   2  13       21.96       15.38      7.34 o
   5   2  13       13.89       -9.41      6.62 o
  -5   3  13        0.14        1.30      9.15 o
  -4   3  13      135.45      164.21     17.65 o
  -3   3  13       99.07      118.08      9.40 o
  -2   3  13        0.56        1.81      7.57 o
  -1   3  13       17.46       13.36      6.69 o
   0   3  13       35.76       43.26      6.27 o
   1   3  13       51.92       25.04     16.78 o
   2   3  13       51.13       83.00     11.30 o
   3   3  13      195.92      186.75     14.10 o
   4   3  13       16.38       41.80      8.08 o
   5   3  13        0.22        6.67     30.22 o
  -5   4  13       98.70      101.63     13.05 o
  -4   4  13      114.39      145.48     12.33 o
  -3   4  13        1.17       -6.81      6.22 o
  -2   4  13        0.09       15.65      7.11 o
  -1   4  13        8.79       12.64      5.07 o
   0   4  13       94.63       68.32      7.42 o
   1   4  13       92.20       89.52     10.33 o
   2   4  13        2.34       14.57     10.30 o
   3   4  13      140.13      209.66     13.54 o
   4   4  13       28.03       35.82     14.50 o
   5   4  13        6.29        9.81      7.69 o
  -5   5  13       13.27       40.86      8.99 o
  -4   5  13       12.82       10.64     13.55 o
  -3   5  13       35.31       44.40      8.86 o
  -2   5  13       23.87       40.06      8.07 o
  -1   5  13        3.88       -1.74      7.26 o
   0   5  13       18.36       52.76      9.19 o
   1   5  13      140.01      141.06     10.86 o
   2   5  13       21.98       17.26      7.48 o
   3   5  13       50.46       64.29      9.74 o
   4   5  13       83.85       88.46      9.78 o
   5   5  13       19.72       -0.65     11.86 o
  -4   6  13        8.85      -14.94     15.50 o
  -3   6  13        1.00       -0.16      6.97 o
  -2   6  13        4.82       13.81      7.27 o
  -1   6  13        9.66       26.20     12.87 o
   0   6  13        6.14       -0.10     10.31 o
   1   6  13       44.33       47.20      8.87 o
   2   6  13        3.16       21.99      6.89 o
   3   6  13        0.93        6.89      8.52 o
   4   6  13        2.17        5.19      6.17 o
  -4   7  13        4.90        4.72      7.24 o
  -3   7  13       46.31       45.22     11.70 o
  -2   7  13        0.90        1.17      7.22 o
  -1   7  13       23.71       36.95      7.50 o
   0   7  13        0.29       -6.91      6.33 o
   1   7  13      120.39      148.28     12.10 o
   2   7  13       17.03      -10.12     10.28 o
   3   7  13        0.24       11.86      7.64 o
   4   7  13        7.38       14.99      7.13 o
  -3   8  13        2.53       -0.75      9.23 o
  -2   8  13        4.05       10.69     10.80 o
  -1   8  13       57.57       55.74      8.17 o
   0   8  13        2.47       -9.18      6.12 o
   1   8  13        5.29       -6.76     22.81 o
   2   8  13       15.94        5.80      7.49 o
   3   8  13        3.84       24.28      9.09 o
  -2   9  13       60.53       89.89     15.93 o
  -1   9  13        0.06        9.96      9.58 o
   0   9  13       21.09       14.41      8.44 o
   1   9  13       44.10       68.08     11.52 o
   2   9  13       20.55       10.38     11.25 o
  -4   0  14       10.22       28.08      8.16 o
  -2   0  14       48.16       66.71     10.55 o
   0   0  14        2.86        6.60     11.99 o
   2   0  14       89.40       69.64     12.95 o
   4   0  14       20.98        2.86      8.90 o
  -4   1  14        9.17       20.31      6.71 o
  -3   1  14       21.45       21.60      5.94 o
  -2   1  14        1.68        7.28      6.56 o
  -1   1  14       90.29      102.51      9.70 o
   0   1  14        1.21       -0.71      7.50 o
   1   1  14      161.39      175.69     11.54 o
   2   1  14       26.69       25.78      7.99 o
   3   1  14        1.97        1.95      6.00 o
   4   1  14       36.97       37.99     10.71 o
  -4   2  14       66.70       57.87     11.57 o
  -3   2  14      115.14      125.54     11.96 o
  -2   2  14      108.75      117.52     10.16 o
  -1   2  14       86.52       65.74     11.46 o
   0   2  14        9.97       19.04      5.83 o
   1   2  14       41.94       45.24      8.43 o
   2   2  14       49.52       47.37      7.71 o
   3   2  14       47.65       67.34     14.77 o
   4   2  14       15.75       32.35      9.47 o
  -4   3  14       44.54       62.94     13.25 o
  -3   3  14       34.09       39.51     10.56 o
  -2   3  14        0.23       -3.45      6.55 o
  -1   3  14        2.83        9.24      5.52 o
   0   3  14       23.37       19.19      6.83 o
   1   3  14       78.90       99.60     11.03 o
   2   3  14       93.34       89.44     10.12 o
   3   3  14       38.67       23.52      7.65 o
   4   3  14       49.59       40.19     10.03 o
  -4   4  14      224.48      285.86     32.99 o
  -3   4  14       10.87       20.50     14.07 o
  -2   4  14        0.13       27.00      7.80 o
  -1   4  14      263.13      270.06     17.15 o
   0   4  14       27.55       17.24      6.27 o
   1   4  14        7.21        0.92      6.01 o
   2   4  14       17.39       34.22     17.06 o
   3   4  14      758.20      764.93     35.68 o
   4   4  14        7.68       28.65     17.60 o
  -3   5  14        1.30        1.11      6.76 o
  -2   5  14        3.58       19.78      5.81 o
  -1   5  14       32.94       38.05      9.46 o
   0   5  14       19.32       26.64     11.35 o
   1   5  14       39.02       60.71     12.36 o
   2   5  14       98.52      119.17     12.44 o
   3   5  14       32.97       40.47      8.06 o
  -3   6  14        0.08        2.84      7.26 o
  -2   6  14       14.56        8.77      5.08 o
  -1   6  14        0.40        4.37      8.87 o
   0   6  14        8.88       22.12      7.13 o
   1   6  14       18.39       17.71      8.07 o
   2   6  14       15.93       23.33     15.42 o
   3   6  14        5.49       16.66      6.65 o
  -2   7  14        1.03        4.32     16.47 o
  -1   7  14       13.14       23.67      7.71 o
   0   7  14        0.30       16.88      6.50 o
   1   7  14        0.63       40.12     21.77 o
   2   7  14       21.79       17.61      6.64 o
   0   8  14       24.73       26.18     11.68 o
  -3   0  15        1.00       -3.56      6.44 o
  -1   0  15       17.16       -1.65      6.82 o
   1   0  15       16.01       18.90     11.82 o
   3   0  15       40.42       26.96     21.68 o
  -3   1  15        2.74       21.63     10.99 o
  -2   1  15       60.79       72.86     14.58 o
  -1   1  15       67.83       79.86     12.27 o
   0   1  15        1.04       -2.82      8.57 o
   1   1  15       17.87       20.25      6.84 o
   2   1  15        7.92        9.39      6.46 o
   3   1  15       26.99       43.28     10.33 o
  -2   2  15       86.41       99.12     13.30 o
  -1   2  15      119.98      149.65     12.83 o
   0   2  15        0.00        6.24      7.74 o
   1   2  15        4.21       -9.93      6.62 o
   2   2  15        0.00       -2.34     24.75 o
  -2   3  15        0.72       17.48      5.73 o
  -1   3  15       27.64       34.88     10.12 o
   0   3  15        1.63        7.28      6.51 o
   1   3  15       29.44       21.92     17.59 o
   2   3  15       78.31       80.51     11.68 o
  -2   4  15        8.07       16.38      9.72 o
  -1   4  15        3.86       10.36      8.59 o
   0   4  15       12.40        6.67      6.80 o
   1   4  15       63.39       68.18     10.48 o
  -1   5  15        6.31        3.39      7.41 o
   0   5  15        3.47        3.41      5.93 o
 
